# Supplementary material for: 5-((Meth­oxy­imino)­{2-[(2-methyl­phen­oxy)meth­yl]phen­yl}meth­yl)-N-phenyl-1,3,4-oxa­diazol-2-amine
Source: Acta Crystallogr Sect E Struct Rep Online. 2014 Feb 26;70(Pt 3):o357–8. doi: 10.1107/S1600536814003821 (PMC3998470; doi:10.1107/S1600536814003821)
Supplement: Supplementary file 1 [file e-70-0o357-sup1.cif]

##############################################################################
#                                                                            #
# This CIF contains the data in a paper accepted for publication in          #
# Acta Crystallographica Section E. It conforms to the requirements of       #
# Notes for Authors for Acta Crystallographica Section E, and has been       #
# peer reviewed under the auspices of the IUCr Commission on Journals.       #
#                                                                            #
# Full details of the Crystallographic Information File format               #
# are given in the paper "The Crystallographic Information File (CIF):       #
# a New Standard Archive File for Crystallography" by S. R. Hall, F. H.      #
# Allen and I. D. Brown [Acta Cryst. (1991), A47, 655-685].                  #
#                                                                            #
# The current version of the core CIF dictionary is obtainable from          #
# ftp://ftp.iucr.org/pub/cif_core.dic.                                       #
#                                                                            #
# Software is freely available for graphical display of the structure(s)     #
# in this CIF. For information consult the CIF software page                 #
# http://www.iucr.org/resources/cif/software.                                #
#                                                                            #
# This file may be used for bona fide research purposes within the           #
# scientific community so long as proper attribution is given to the journal # 
# article from which it was obtained.                                        #
#                                                                            #
##############################################################################
data_I
_database_code_depnum_ccdc_archive 'CCDC 987804'
_audit_creation_method     SHELXL-97
_chemical_name_systematic
;\
5-((Methoxyimino){2-[(2-methylphenoxy)methyl]phenyl}methyl)-<i>N</i>-\
phenyl-1,3,4-oxadiazol-2-amine
;
_chemical_name_common     ?
_chemical_formula_moiety     'C24 H22 N4 O3'
_chemical_formula_sum     'C24 H22 N4 O3'
_chemical_formula_iupac     'C24 H22 N4 O3'
_chemical_formula_weight     414.46
_chemical_melting_point     ?
_symmetry_cell_setting     triclinic
_symmetry_space_group_name_H-M     'P -1'
_symmetry_space_group_name_Hall     '-P 1'
loop_
    _symmetry_equiv_pos_as_xyz
    'x, y, z'
    '-x, -y, -z'
_cell_length_a     7.0629(4)
_cell_length_b     12.5553(9)
_cell_length_c     13.3705(11)
_cell_angle_alpha     68.321(7)
_cell_angle_beta     83.678(6)
_cell_angle_gamma     78.567(6)
_cell_volume     1079.04(13)
_cell_formula_units_Z     2
_cell_measurement_reflns_used     2043
_cell_measurement_theta_min     3.8890
_cell_measurement_theta_max     25.8130
_cell_measurement_temperature     293(2)
_exptl_crystal_description     block
_exptl_crystal_colour     colourless
_exptl_crystal_size_max     0.30
_exptl_crystal_size_mid     0.20
_exptl_crystal_size_min     0.20
_exptl_crystal_density_diffrn     1.276
_exptl_crystal_density_meas     ?
_exptl_crystal_density_method     'not measured'
_exptl_crystal_F_000     436
_exptl_absorpt_coefficient_mu     0.086
_exptl_absorpt_correction_type     multi-scan
_exptl_absorpt_process_details     '(CrysAlis RED; Oxford Diffraction, 2010)'
_exptl_absorpt_correction_T_min     0.87416
_exptl_absorpt_correction_T_max     1.00000
_exptl_special_details
;
<i>CrysAlis PRO</i>, Oxford Diffraction Ltd., Version 1.171.34.40 (release
27--08-2010 CrysAlis171. NET) (compiled Aug 27 2010,11:50:40) Empirical
absorption correction using spherical harmonics, implemented in SCALE3 ABSPACK
scaling algorithm.
;
_diffrn_ambient_temperature     293(2)
_diffrn_radiation_type     MoK\a
_diffrn_radiation_wavelength     0.71073
_diffrn_radiation_source     'fine-focus sealed tube'
_diffrn_radiation_monochromator     graphite
_diffrn_measurement_device_type     'Oxford Diffraction Xcalibur Sapphire3'
_diffrn_measurement_method     '\w scans'
_diffrn_detector_area_resol_mean     16.1049
_diffrn_reflns_number     7584
_diffrn_reflns_av_R_equivalents     0.0233
_diffrn_reflns_av_sigmaI/netI     0.0526
_diffrn_reflns_theta_min     3.54
_diffrn_reflns_theta_max     26.00
_diffrn_reflns_theta_full     26.00
_diffrn_measured_fraction_theta_max     0.996
_diffrn_measured_fraction_theta_full     0.996
_diffrn_reflns_limit_h_min     -8
_diffrn_reflns_limit_h_max     8
_diffrn_reflns_limit_k_min     -15
_diffrn_reflns_limit_k_max     13
_diffrn_reflns_limit_l_min     -16
_diffrn_reflns_limit_l_max     13
_diffrn_standards_number     0
_diffrn_standards_interval_count     0
_diffrn_standards_interval_time     0
_diffrn_standards_decay_%     0
_refine_special_details
;
Refinement of <i>F</i>^2^ against ALL reflections. The weighted <i>R</i>-factor
<i>wR</i> and goodness of fit <i>S</i> are based on <i>F</i>^2^, conventional
<i>R</i>-factors <i>R</i> are based on <i>F</i>, with <i>F</i> set to zero for
negative <i>F</i>^2^. The threshold expression of <i>F</i>^2^ >
\s(<i>F</i>^2^) is used only for calculating <i>R</i>-factors(gt) <i>etc</i>.
and is not relevant to the choice of reflections for refinement.
<i>R</i>-factors based on <i>F</i>^2^ are statistically about twice as large
as those based on <i>F</i>, and <i>R</i>- factors based on ALL data will be
even larger.
;
_reflns_number_total     4233
_reflns_number_gt     2679
_reflns_threshold_expression     I>2\s(I)
_refine_ls_structure_factor_coef     Fsqd
_refine_ls_matrix_type     full
_refine_ls_R_factor_all     0.0839
_refine_ls_R_factor_gt     0.0465
_refine_ls_wR_factor_gt     0.1014
_refine_ls_wR_factor_ref     0.1208
_refine_ls_goodness_of_fit_ref     1.009
_refine_ls_restrained_S_all     1.009
_refine_ls_number_reflns     4233
_refine_ls_number_parameters     286
_refine_ls_number_restraints     0
_refine_ls_hydrogen_treatment     mixed
_refine_ls_weighting_scheme     calc
_refine_ls_weighting_details
                 'calc w=1/[\s^2^(Fo^2^)+(0.0476P)^2^] where P=(Fo^2^+2Fc^2^)/3'
_atom_sites_solution_hydrogens     geom
_atom_sites_solution_primary     direct
_atom_sites_solution_secondary     difmap
_refine_ls_shift/su_max     0.001
_refine_ls_shift/su_mean     0.000
_refine_diff_density_max     0.186
_refine_diff_density_min     -0.152
_refine_ls_extinction_method     none
_refine_ls_extinction_coef     ?
loop_
    _atom_type_symbol
    _atom_type_description
    _atom_type_scat_dispersion_real
    _atom_type_scat_dispersion_imag
    _atom_type_scat_source
    'C' 'C' 0.0033 0.0016
                         'International Tables Vol C Tables 4.2.6.8 and 6.1.1.4'
    'H' 'H' 0.0000 0.0000
                         'International Tables Vol C Tables 4.2.6.8 and 6.1.1.4'
    'N' 'N' 0.0061 0.0033
                         'International Tables Vol C Tables 4.2.6.8 and 6.1.1.4'
    'O' 'O' 0.0106 0.0060
                         'International Tables Vol C Tables 4.2.6.8 and 6.1.1.4'
_computing_data_collection     'CrysAlis PRO (Oxford Diffraction, 2010)'
_computing_cell_refinement     'CrysAlis PRO (Oxford Diffraction, 2010)'
_computing_data_reduction     'CrysAlis PRO (Oxford Diffraction, 2010)'
_computing_structure_solution     'SHELXS97 (Sheldrick, 2008)'
_computing_structure_refinement     'SHELXL97 (Sheldrick, 2008)'
_computing_molecular_graphics
                  'ORTEP-3 for Windows (Farrugia, 2012) and PLATON (Spek, 2009)'
_computing_publication_material     'PLATON (Spek, 2009)'
loop_
    _atom_site_type_symbol
    _atom_site_label
    _atom_site_fract_x
    _atom_site_fract_y
    _atom_site_fract_z
    _atom_site_U_iso_or_equiv
    _atom_site_adp_type
    _atom_site_calc_flag
    _atom_site_refinement_flags
    _atom_site_occupancy
    _atom_site_symmetry_multiplicity
    _atom_site_disorder_assembly
    _atom_site_disorder_group
    O O1 0.59108(16) 0.51331(10) 0.15728(10) 0.0477(3) Uani d . 1 1 . .
    O O2 0.09810(18) 0.40040(11) 0.31402(11) 0.0599(4) Uani d . 1 1 . .
    N N5 0.2555(2) 0.44773(13) 0.25488(13) 0.0503(4) Uani d . 1 1 . .
    O O3 0.57360(17) 0.21849(12) 0.42203(11) 0.0591(4) Uani d . 1 1 . .
    N N3 0.7893(2) 0.43994(14) 0.04992(13) 0.0505(4) Uani d . 1 1 . .
    C C1 0.3357(2) 0.25405(15) 0.23721(14) 0.0408(4) Uani d . 1 1 . .
    C C2 0.4559(3) 0.15355(15) 0.29884(15) 0.0443(5) Uani d . 1 1 . .
    C C17 0.5374(2) 0.41397(15) 0.15669(15) 0.0428(4) Uani d . 1 1 . .
    N N4 0.6492(2) 0.36807(13) 0.09560(13) 0.0503(4) Uani d . 1 1 . .
    C C7 0.6318(3) 0.15775(16) 0.34995(16) 0.0513(5) Uani d . 1 1 . .
    H H7A 0.6962 0.0794 0.3887 0.062 Uiso calc R 1 1 . .
    H H7B 0.7216 0.1971 0.2949 0.062 Uiso calc R 1 1 . .
    N N6 0.8571(2) 0.60402(15) 0.07479(14) 0.0549(5) Uani d . 1 1 . .
    C C16 0.3681(2) 0.37311(15) 0.22091(14) 0.0420(4) Uani d . 1 1 . .
    C C18 0.7501(3) 0.52194(16) 0.09016(15) 0.0448(5) Uani d . 1 1 . .
    C C8 0.7125(3) 0.22372(16) 0.48381(16) 0.0460(5) Uani d . 1 1 . .
    C C9 0.9052(3) 0.17465(16) 0.47816(16) 0.0514(5) Uani d . 1 1 . .
    H H9 0.9485 0.1368 0.4297 0.062 Uiso calc R 1 1 . .
    C C10 1.0330(3) 0.18281(17) 0.54587(18) 0.0599(6) Uani d . 1 1 . .
    H H10 1.1631 0.1512 0.5419 0.072 Uiso calc R 1 1 . .
    C C15 -0.0188(3) 0.48144(17) 0.35618(17) 0.0598(5) Uani d . 1 1 . .
    H H15A 0.0509 0.4915 0.4089 0.090 Uiso calc R 1 1 . .
    H H15B -0.1353 0.4527 0.3893 0.090 Uiso calc R 1 1 . .
    H H15C -0.0510 0.5548 0.2988 0.090 Uiso calc R 1 1 . .
    C C3 0.4104(3) 0.04676(16) 0.31252(17) 0.0576(6) Uani d . 1 1 . .
    H H3 0.4885 -0.0206 0.3542 0.069 Uiso calc R 1 1 . .
    C C6 0.1759(3) 0.24319(18) 0.19236(16) 0.0525(5) Uani d . 1 1 . .
    H H6 0.0941 0.3098 0.1525 0.063 Uiso calc R 1 1 . .
    C C13 0.6458(3) 0.28167(17) 0.55509(17) 0.0540(5) Uani d . 1 1 . .
    C C11 0.9692(3) 0.23681(19) 0.61822(18) 0.0621(6) Uani d . 1 1 . .
    H H11 1.0549 0.2403 0.6646 0.074 Uiso calc R 1 1 . .
    C C12 0.7771(3) 0.28617(18) 0.62222(17) 0.0607(6) Uani d . 1 1 . .
    H H12 0.7349 0.3234 0.6713 0.073 Uiso calc R 1 1 . .
    C C19 0.8052(3) 0.71032(17) 0.09168(16) 0.0536(5) Uani d . 1 1 . .
    C C5 0.1362(3) 0.1356(2) 0.20575(18) 0.0628(6) Uani d . 1 1 . .
    H H5 0.0302 0.1298 0.1737 0.075 Uiso calc R 1 1 . .
    C C4 0.2533(3) 0.0375(2) 0.26631(19) 0.0650(6) Uani d . 1 1 . .
    H H4 0.2266 -0.0354 0.2762 0.078 Uiso calc R 1 1 . .
    C C24 0.9531(4) 0.7683(2) 0.08959(18) 0.0709(6) Uani d . 1 1 . .
    H H24 1.0806 0.7354 0.0798 0.085 Uiso calc R 1 1 . .
    C C22 0.7283(6) 0.9234(2) 0.1171(2) 0.1028(10) Uani d . 1 1 . .
    H H22 0.7021 0.9951 0.1258 0.123 Uiso calc R 1 1 . .
    C C23 0.9130(5) 0.8743(2) 0.1019(2) 0.0896(8) Uani d . 1 1 . .
    H H23 1.0137 0.9130 0.0997 0.108 Uiso calc R 1 1 . .
    C C20 0.6179(3) 0.7598(2) 0.1058(2) 0.0837(8) Uani d . 1 1 . .
    H H20 0.5165 0.7223 0.1062 0.100 Uiso calc R 1 1 . .
    C C14 0.4381(3) 0.3382(2) 0.5583(2) 0.0883(8) Uani d . 1 1 . .
    H H14A 0.4059 0.3956 0.4888 0.133 Uiso calc R 1 1 . .
    H H14B 0.4189 0.3748 0.6111 0.133 Uiso calc R 1 1 . .
    H H14C 0.3567 0.2802 0.5771 0.133 Uiso calc R 1 1 . .
    C C21 0.5811(5) 0.8661(2) 0.1194(3) 0.1116(10) Uani d . 1 1 . .
    H H21 0.4543 0.8992 0.1304 0.134 Uiso calc R 1 1 . .
    H H6' 0.975(3) 0.5895(19) 0.039(2) 0.088(8) Uiso d . 1 1 . .
loop_
    _atom_site_aniso_label
    _atom_site_aniso_U_11
    _atom_site_aniso_U_22
    _atom_site_aniso_U_33
    _atom_site_aniso_U_12
    _atom_site_aniso_U_13
    _atom_site_aniso_U_23
    O1 0.0448(7) 0.0463(7) 0.0474(8) -0.0087(6) 0.0157(6) -0.0156(6)
    O2 0.0570(8) 0.0457(8) 0.0728(10) -0.0148(7) 0.0342(7) -0.0234(7)
    N5 0.0458(9) 0.0449(9) 0.0513(11) -0.0104(8) 0.0191(7) -0.0114(8)
    O3 0.0436(8) 0.0714(9) 0.0732(11) -0.0007(7) -0.0062(7) -0.0419(8)
    N3 0.0400(9) 0.0536(10) 0.0539(11) -0.0067(8) 0.0127(7) -0.0193(9)
    C1 0.0410(10) 0.0443(10) 0.0348(11) -0.0065(8) 0.0075(8) -0.0144(9)
    C2 0.0458(11) 0.0436(11) 0.0424(11) -0.0060(9) 0.0030(8) -0.0162(9)
    C17 0.0406(10) 0.0390(10) 0.0426(12) -0.0018(8) 0.0049(8) -0.0117(9)
    N4 0.0422(9) 0.0528(10) 0.0534(11) -0.0075(8) 0.0116(7) -0.0200(8)
    C7 0.0509(12) 0.0461(11) 0.0528(13) 0.0024(9) -0.0045(9) -0.0178(10)
    N6 0.0481(10) 0.0530(10) 0.0604(12) -0.0149(9) 0.0221(8) -0.0203(9)
    C16 0.0389(10) 0.0398(10) 0.0396(11) -0.0010(8) 0.0043(8) -0.0097(9)
    C18 0.0379(10) 0.0484(11) 0.0395(12) -0.0031(9) 0.0089(8) -0.0110(9)
    C8 0.0406(11) 0.0459(11) 0.0514(13) -0.0130(9) -0.0007(9) -0.0147(9)
    C9 0.0472(11) 0.0489(11) 0.0564(13) -0.0068(9) -0.0030(9) -0.0175(10)
    C10 0.0468(12) 0.0605(13) 0.0670(16) -0.0124(10) -0.0052(11) -0.0140(12)
    C15 0.0588(13) 0.0536(12) 0.0630(14) -0.0063(10) 0.0255(10) -0.0256(11)
    C3 0.0673(14) 0.0433(11) 0.0595(14) -0.0084(10) 0.0009(11) -0.0169(10)
    C6 0.0474(11) 0.0636(13) 0.0448(12) -0.0046(10) 0.0010(9) -0.0205(10)
    C13 0.0448(11) 0.0598(12) 0.0638(14) -0.0206(10) 0.0104(10) -0.0271(11)
    C11 0.0621(14) 0.0693(14) 0.0570(15) -0.0264(12) -0.0048(11) -0.0167(12)
    C12 0.0643(14) 0.0704(14) 0.0591(15) -0.0340(12) 0.0134(11) -0.0297(12)
    C19 0.0650(13) 0.0486(12) 0.0401(12) -0.0123(11) 0.0133(9) -0.0105(9)
    C5 0.0560(13) 0.0876(17) 0.0600(15) -0.0243(13) 0.0056(11) -0.0401(13)
    C4 0.0752(15) 0.0620(14) 0.0699(16) -0.0254(13) 0.0125(12) -0.0346(13)
    C24 0.0824(16) 0.0648(15) 0.0629(16) -0.0224(13) 0.0050(12) -0.0170(12)
    C22 0.157(3) 0.0627(17) 0.089(2) -0.027(2) 0.025(2) -0.0315(16)
    C23 0.130(3) 0.0741(18) 0.0700(19) -0.0429(18) 0.0010(17) -0.0207(15)
    C20 0.0751(17) 0.0590(15) 0.112(2) -0.0109(13) 0.0269(14) -0.0335(15)
    C14 0.0543(14) 0.114(2) 0.129(2) -0.0165(14) 0.0132(14) -0.0842(19)
    C21 0.113(2) 0.0676(18) 0.140(3) -0.0059(18) 0.0436(19) -0.0384(19)
_geom_special_details
;
All e.s.d.'s (except the e.s.d. in the dihedral angle between two l.s. planes)
are estimated using the full covariance matrix. The cell e.s.d.'s are taken
into account individually in the estimation of e.s.d.'s in distances, angles
and torsion angles; correlations between e.s.d.'s in cell parameters are only
used when they are defined by crystal symmetry. An approximate (isotropic)
treatment of cell e.s.d.'s is used for estimating e.s.d.'s involving l.s.
planes.
;
loop_
    _geom_bond_atom_site_label_1
    _geom_bond_atom_site_label_2
    _geom_bond_site_symmetry_2
    _geom_bond_distance
    _geom_bond_publ_flag
    O1 C18 . 1.354(2) ?
    O1 C17 . 1.377(2) ?
    O2 N5 . 1.3912(18) ?
    O2 C15 . 1.422(2) ?
    N5 C16 . 1.287(2) ?
    O3 C8 . 1.3759(19) ?
    O3 C7 . 1.418(2) ?
    N3 C18 . 1.300(2) ?
    N3 N4 . 1.407(2) ?
    C1 C6 . 1.386(2) ?
    C1 C2 . 1.397(2) ?
    C1 C16 . 1.489(2) ?
    C2 C3 . 1.382(2) ?
    C2 C7 . 1.501(2) ?
    C17 N4 . 1.284(2) ?
    C17 C16 . 1.456(2) ?
    C7 H7A . 0.9700 ?
    C7 H7B . 0.9700 ?
    N6 C18 . 1.339(2) ?
    N6 C19 . 1.406(2) ?
    N6 H6' . 0.93(2) ?
    C8 C9 . 1.385(2) ?
    C8 C13 . 1.392(3) ?
    C9 C10 . 1.389(2) ?
    C9 H9 . 0.9300 ?
    C10 C11 . 1.366(3) ?
    C10 H10 . 0.9300 ?
    C15 H15A . 0.9600 ?
    C15 H15B . 0.9600 ?
    C15 H15C . 0.9600 ?
    C3 C4 . 1.372(3) ?
    C3 H3 . 0.9300 ?
    C6 C5 . 1.377(3) ?
    C6 H6 . 0.9300 ?
    C13 C12 . 1.382(3) ?
    C13 C14 . 1.501(3) ?
    C11 C12 . 1.380(3) ?
    C11 H11 . 0.9300 ?
    C12 H12 . 0.9300 ?
    C19 C20 . 1.370(3) ?
    C19 C24 . 1.380(3) ?
    C5 C4 . 1.365(3) ?
    C5 H5 . 0.9300 ?
    C4 H4 . 0.9300 ?
    C24 C23 . 1.371(3) ?
    C24 H24 . 0.9300 ?
    C22 C23 . 1.356(4) ?
    C22 C21 . 1.368(4) ?
    C22 H22 . 0.9300 ?
    C23 H23 . 0.9300 ?
    C20 C21 . 1.383(3) ?
    C20 H20 . 0.9300 ?
    C14 H14A . 0.9600 ?
    C14 H14B . 0.9600 ?
    C14 H14C . 0.9600 ?
    C21 H21 . 0.9300 ?
loop_
    _geom_angle_atom_site_label_1
    _geom_angle_atom_site_label_2
    _geom_angle_atom_site_label_3
    _geom_angle_site_symmetry_1
    _geom_angle_site_symmetry_3
    _geom_angle
    _geom_angle_publ_flag
    C18 O1 C17 . . 102.10(15) ?
    N5 O2 C15 . . 109.64(13) ?
    C16 N5 O2 . . 110.37(14) ?
    C8 O3 C7 . . 117.77(14) ?
    C18 N3 N4 . . 105.98(15) ?
    C6 C1 C2 . . 119.05(16) ?
    C6 C1 C16 . . 118.34(15) ?
    C2 C1 C16 . . 122.56(14) ?
    C3 C2 C1 . . 118.43(16) ?
    C3 C2 C7 . . 119.19(16) ?
    C1 C2 C7 . . 122.38(16) ?
    N4 C17 O1 . . 112.81(16) ?
    N4 C17 C16 . . 127.54(17) ?
    O1 C17 C16 . . 119.65(16) ?
    C17 N4 N3 . . 106.21(14) ?
    O3 C7 C2 . . 108.75(15) ?
    O3 C7 H7A . . 109.9 ?
    C2 C7 H7A . . 109.9 ?
    O3 C7 H7B . . 109.9 ?
    C2 C7 H7B . . 109.9 ?
    H7A C7 H7B . . 108.3 ?
    C18 N6 C19 . . 129.13(18) ?
    C18 N6 H6' . . 111.4(14) ?
    C19 N6 H6' . . 118.8(14) ?
    N5 C16 C17 . . 115.10(16) ?
    N5 C16 C1 . . 126.20(17) ?
    C17 C16 C1 . . 118.63(16) ?
    N3 C18 N6 . . 125.74(18) ?
    N3 C18 O1 . . 112.89(17) ?
    N6 C18 O1 . . 121.25(18) ?
    O3 C8 C9 . . 123.67(17) ?
    O3 C8 C13 . . 115.14(16) ?
    C9 C8 C13 . . 121.19(17) ?
    C8 C9 C10 . . 119.03(19) ?
    C8 C9 H9 . . 120.5 ?
    C10 C9 H9 . . 120.5 ?
    C11 C10 C9 . . 120.60(19) ?
    C11 C10 H10 . . 119.7 ?
    C9 C10 H10 . . 119.7 ?
    O2 C15 H15A . . 109.5 ?
    O2 C15 H15B . . 109.5 ?
    H15A C15 H15B . . 109.5 ?
    O2 C15 H15C . . 109.5 ?
    H15A C15 H15C . . 109.5 ?
    H15B C15 H15C . . 109.5 ?
    C4 C3 C2 . . 121.79(18) ?
    C4 C3 H3 . . 119.1 ?
    C2 C3 H3 . . 119.1 ?
    C5 C6 C1 . . 121.23(18) ?
    C5 C6 H6 . . 119.4 ?
    C1 C6 H6 . . 119.4 ?
    C12 C13 C8 . . 117.91(18) ?
    C12 C13 C14 . . 121.1(2) ?
    C8 C13 C14 . . 120.98(17) ?
    C10 C11 C12 . . 119.67(18) ?
    C10 C11 H11 . . 120.2 ?
    C12 C11 H11 . . 120.2 ?
    C11 C12 C13 . . 121.6(2) ?
    C11 C12 H12 . . 119.2 ?
    C13 C12 H12 . . 119.2 ?
    C20 C19 C24 . . 119.4(2) ?
    C20 C19 N6 . . 123.6(2) ?
    C24 C19 N6 . . 116.96(19) ?
    C4 C5 C6 . . 119.65(17) ?
    C4 C5 H5 . . 120.2 ?
    C6 C5 H5 . . 120.2 ?
    C5 C4 C3 . . 119.83(19) ?
    C5 C4 H4 . . 120.1 ?
    C3 C4 H4 . . 120.1 ?
    C23 C24 C19 . . 120.3(2) ?
    C23 C24 H24 . . 119.9 ?
    C19 C24 H24 . . 119.9 ?
    C23 C22 C21 . . 119.2(3) ?
    C23 C22 H22 . . 120.4 ?
    C21 C22 H22 . . 120.4 ?
    C22 C23 C24 . . 120.8(3) ?
    C22 C23 H23 . . 119.6 ?
    C24 C23 H23 . . 119.6 ?
    C19 C20 C21 . . 119.3(3) ?
    C19 C20 H20 . . 120.3 ?
    C21 C20 H20 . . 120.3 ?
    C13 C14 H14A . . 109.5 ?
    C13 C14 H14B . . 109.5 ?
    H14A C14 H14B . . 109.5 ?
    C13 C14 H14C . . 109.5 ?
    H14A C14 H14C . . 109.5 ?
    H14B C14 H14C . . 109.5 ?
    C22 C21 C20 . . 121.1(3) ?
    C22 C21 H21 . . 119.5 ?
    C20 C21 H21 . . 119.5 ?
loop_
    _geom_torsion_atom_site_label_1
    _geom_torsion_atom_site_label_2
    _geom_torsion_atom_site_label_3
    _geom_torsion_atom_site_label_4
    _geom_torsion_site_symmetry_1
    _geom_torsion_site_symmetry_2
    _geom_torsion_site_symmetry_3
    _geom_torsion_site_symmetry_4
    _geom_torsion
    _geom_torsion_publ_flag
    C15 O2 N5 C16 . . . . 176.64(15) ?
    C6 C1 C2 C3 . . . . 0.1(3) ?
    C16 C1 C2 C3 . . . . 177.78(18) ?
    C6 C1 C2 C7 . . . . 179.86(17) ?
    C16 C1 C2 C7 . . . . -2.4(3) ?
    C18 O1 C17 N4 . . . . -0.61(19) ?
    C18 O1 C17 C16 . . . . 179.83(15) ?
    O1 C17 N4 N3 . . . . -0.39(19) ?
    C16 C17 N4 N3 . . . . 179.14(16) ?
    C18 N3 N4 C17 . . . . 1.28(19) ?
    C8 O3 C7 C2 . . . . 174.85(15) ?
    C3 C2 C7 O3 . . . . -120.2(2) ?
    C1 C2 C7 O3 . . . . 60.0(2) ?
    O2 N5 C16 C17 . . . . 179.34(14) ?
    O2 N5 C16 C1 . . . . 2.2(2) ?
    N4 C17 C16 N5 . . . . -164.43(18) ?
    O1 C17 C16 N5 . . . . 15.1(2) ?
    N4 C17 C16 C1 . . . . 12.9(3) ?
    O1 C17 C16 C1 . . . . -167.60(14) ?
    C6 C1 C16 N5 . . . . 63.0(3) ?
    C2 C1 C16 N5 . . . . -114.7(2) ?
    C6 C1 C16 C17 . . . . -114.00(19) ?
    C2 C1 C16 C17 . . . . 68.3(2) ?
    N4 N3 C18 N6 . . . . 174.36(17) ?
    N4 N3 C18 O1 . . . . -1.76(19) ?
    C19 N6 C18 N3 . . . . 162.55(19) ?
    C19 N6 C18 O1 . . . . -21.6(3) ?
    C17 O1 C18 N3 . . . . 1.49(19) ?
    C17 O1 C18 N6 . . . . -174.82(16) ?
    C7 O3 C8 C9 . . . . 1.0(3) ?
    C7 O3 C8 C13 . . . . -178.30(18) ?
    O3 C8 C9 C10 . . . . -178.63(18) ?
    C13 C8 C9 C10 . . . . 0.6(3) ?
    C8 C9 C10 C11 . . . . 1.0(3) ?
    C1 C2 C3 C4 . . . . 0.8(3) ?
    C7 C2 C3 C4 . . . . -178.94(19) ?
    C2 C1 C6 C5 . . . . -1.3(3) ?
    C16 C1 C6 C5 . . . . -179.06(18) ?
    O3 C8 C13 C12 . . . . 177.67(17) ?
    C9 C8 C13 C12 . . . . -1.7(3) ?
    O3 C8 C13 C14 . . . . -2.7(3) ?
    C9 C8 C13 C14 . . . . 177.93(19) ?
    C9 C10 C11 C12 . . . . -1.6(3) ?
    C10 C11 C12 C13 . . . . 0.5(3) ?
    C8 C13 C12 C11 . . . . 1.1(3) ?
    C14 C13 C12 C11 . . . . -178.5(2) ?
    C18 N6 C19 C20 . . . . -14.8(3) ?
    C18 N6 C19 C24 . . . . 167.7(2) ?
    C1 C6 C5 C4 . . . . 1.5(3) ?
    C6 C5 C4 C3 . . . . -0.6(3) ?
    C2 C3 C4 C5 . . . . -0.6(3) ?
    C20 C19 C24 C23 . . . . 0.2(3) ?
    N6 C19 C24 C23 . . . . 177.8(2) ?
    C21 C22 C23 C24 . . . . -0.4(4) ?
    C19 C24 C23 C22 . . . . 0.5(4) ?
    C24 C19 C20 C21 . . . . -1.0(4) ?
    N6 C19 C20 C21 . . . . -178.5(2) ?
    C23 C22 C21 C20 . . . . -0.5(5) ?
    C19 C20 C21 C22 . . . . 1.2(4) ?
loop_
    _geom_hbond_atom_site_label_D
    _geom_hbond_atom_site_label_H
    _geom_hbond_atom_site_label_A
    _geom_hbond_site_symmetry_A
    _geom_hbond_distance_DH
    _geom_hbond_distance_HA
    _geom_hbond_distance_DA
    _geom_hbond_angle_DHA
    _geom_hbond_publ_flag
    N6 H6' N3 2_765 0.93(2) 1.99(2) 2.922(2) 174 y
_iucr_refine_instructions_details
;
TITL CSS-2RE in P-1
CELL  0.71073   7.0629  12.5553  13.3705   68.321   83.678   78.567
ZERR     2.00   0.0004   0.0009   0.0011    0.007    0.006    0.006
LATT   1
SFAC  C    H    N    O
UNIT  48   44   8   6
MERG   2
OMIT    -3.00  52.00
FMAP   2
PLAN   10
BOND   $H
L.S.   5
ACTA
LIST 4
CONF
WGHT    0.047600
FVAR       9.99893
O1    4    0.591083    0.513308    0.157276    11.00000    0.04475    0.04627 =
         0.04740   -0.01559    0.01573   -0.00869
O2    4    0.098103    0.400400    0.314021    11.00000    0.05696    0.04575 =
         0.07280   -0.02344    0.03419   -0.01477
N5    3    0.255503    0.447725    0.254876    11.00000    0.04579    0.04494 =
         0.05127   -0.01142    0.01907   -0.01038
O3    4    0.573601    0.218491    0.422033    11.00000    0.04355    0.07139 =
         0.07319   -0.04193   -0.00623   -0.00069
N3    3    0.789282    0.439935    0.049922    11.00000    0.03996    0.05360 =
         0.05386   -0.01930    0.01266   -0.00668
C1    1    0.335683    0.254053    0.237214    11.00000    0.04101    0.04430 =
         0.03476   -0.01445    0.00748   -0.00654
C2    1    0.455853    0.153551    0.298844    11.00000    0.04581    0.04364 =
         0.04239   -0.01618    0.00296   -0.00604
C17   1    0.537359    0.413968    0.156695    11.00000    0.04058    0.03899 =
         0.04257   -0.01174    0.00491   -0.00184
N4    3    0.649152    0.368073    0.095602    11.00000    0.04216    0.05279 =
         0.05343   -0.02002    0.01162   -0.00746
C7    1    0.631752    0.157753    0.349951    11.00000    0.05091    0.04610 =
         0.05281   -0.01782   -0.00452    0.00236
AFIX  23
H7A   2    0.696190    0.079402    0.388655    11.00000   -1.20000
H7B   2    0.721563    0.197070    0.294885    11.00000   -1.20000
AFIX   0
N6    3    0.857120    0.604018    0.074786    11.00000    0.04812    0.05304 =
         0.06044   -0.02031    0.02215   -0.01491
C16   1    0.368097    0.373114    0.220907    11.00000    0.03895    0.03976 =
         0.03957   -0.00974    0.00434   -0.00099
C18   1    0.750128    0.521939    0.090161    11.00000    0.03790    0.04845 =
         0.03954   -0.01102    0.00891   -0.00308
C8    1    0.712505    0.223717    0.483810    11.00000    0.04061    0.04587 =
         0.05140   -0.01467   -0.00069   -0.01299
C9    1    0.905248    0.174645    0.478157    11.00000    0.04723    0.04895 =
         0.05643   -0.01747   -0.00296   -0.00679
AFIX  43
H9    2    0.948522    0.136775    0.429735    11.00000   -1.20000
AFIX   0
C10   1    1.033001    0.182814    0.545868    11.00000    0.04680    0.06049 =
         0.06696   -0.01404   -0.00520   -0.01240
AFIX  43
H10   2    1.163116    0.151234    0.541905    11.00000   -1.20000
AFIX   0
C15   1   -0.018837    0.481438    0.356183    11.00000    0.05877    0.05365 =
         0.06295   -0.02558    0.02546   -0.00627
AFIX 137
H15A  2    0.050864    0.491471    0.408899    11.00000   -1.50000
H15B  2   -0.135284    0.452738    0.389274    11.00000   -1.50000
H15C  2   -0.051013    0.554798    0.298831    11.00000   -1.50000
AFIX   0
C3    1    0.410424    0.046765    0.312520    11.00000    0.06729    0.04334 =
         0.05951   -0.01687    0.00095   -0.00838
AFIX  43
H3    2    0.488495   -0.020642    0.354178    11.00000   -1.20000
AFIX   0
C6    1    0.175931    0.243186    0.192361    11.00000    0.04742    0.06357 =
         0.04484   -0.02052    0.00095   -0.00459
AFIX  43
H6    2    0.094062    0.309805    0.152486    11.00000   -1.20000
AFIX   0
C13   1    0.645823    0.281666    0.555092    11.00000    0.04478    0.05979 =
         0.06378   -0.02707    0.01041   -0.02056
C11   1    0.969241    0.236814    0.618222    11.00000    0.06211    0.06926 =
         0.05697   -0.01667   -0.00476   -0.02635
AFIX  43
H11   2    1.054917    0.240297    0.664553    11.00000   -1.20000
AFIX   0
C12   1    0.777063    0.286170    0.622223    11.00000    0.06434    0.07039 =
         0.05908   -0.02966    0.01343   -0.03396
AFIX  43
H12   2    0.734862    0.323356    0.671272    11.00000   -1.20000
AFIX   0
C19   1    0.805165    0.710316    0.091676    11.00000    0.06497    0.04856 =
         0.04007   -0.01046    0.01328   -0.01234
C5    1    0.136224    0.135623    0.205746    11.00000    0.05602    0.08760 =
         0.06000   -0.04010    0.00562   -0.02426
AFIX  43
H5    2    0.030205    0.129828    0.173698    11.00000   -1.20000
AFIX   0
C4    1    0.253287    0.037512    0.266309    11.00000    0.07517    0.06196 =
         0.06986   -0.03462    0.01248   -0.02536
AFIX  43
H4    2    0.226587   -0.035420    0.276218    11.00000   -1.20000
AFIX   0
C24   1    0.953123    0.768309    0.089587    11.00000    0.08236    0.06476 =
         0.06290   -0.01702    0.00499   -0.02238
AFIX  43
H24   2    1.080582    0.735376    0.079814    11.00000   -1.20000
AFIX   0
C22   1    0.728331    0.923360    0.117056    11.00000    0.15653    0.06267 =
         0.08928   -0.03147    0.02533   -0.02677
AFIX  43
H22   2    0.702060    0.995065    0.125759    11.00000   -1.20000
AFIX   0
C23   1    0.913027    0.874278    0.101856    11.00000    0.13042    0.07410 =
         0.07003   -0.02067    0.00104   -0.04289
AFIX  43
H23   2    1.013720    0.912971    0.099730    11.00000   -1.20000
AFIX   0
C20   1    0.617878    0.759827    0.105814    11.00000    0.07507    0.05902 =
         0.11198   -0.03347    0.02690   -0.01085
AFIX  43
H20   2    0.516503    0.722339    0.106249    11.00000   -1.20000
AFIX   0
C14   1    0.438106    0.338163    0.558306    11.00000    0.05426    0.11365 =
         0.12944   -0.08419    0.01317   -0.01647
AFIX 137
H14A  2    0.405907    0.395569    0.488797    11.00000   -1.50000
H14B  2    0.418897    0.374803    0.611066    11.00000   -1.50000
H14C  2    0.356677    0.280247    0.577110    11.00000   -1.50000
AFIX   0
C21   1    0.581110    0.866111    0.119432    11.00000    0.11264    0.06762 =
         0.13985   -0.03838    0.04365   -0.00590
AFIX  43
H21   2    0.454272    0.899179    0.130378    11.00000   -1.20000
AFIX   0
H6'   2    0.975114    0.589516    0.039152    11.00000    0.08780
HKLF 4
END
;
data_New_Global_Publ_Block
_journal_date_recd_electronic     2014-02-11
_journal_date_accepted     2014-02-19
_journal_name_full     'Acta Crystallographica, Section E'
_journal_year     2014
_journal_volume     70
_journal_issue      3
_journal_page_first     o357
_journal_page_last     o358
_journal_paper_category     QO
_journal_paper_doi     10.1107/S1600536814003821
_journal_coeditor_code     LH5692
_publ_contact_author_name     'Kant Rajni'
_publ_contact_author_address
;
Post-Graduate Department of Physics & Electronics,
University of Jammu,
Jammu Tawi 180 006,
India
;
_publ_contact_author_email     'rkvk.paper11@gmail.com'
_publ_contact_author_fax     '+911912432051'
_publ_contact_author_phone     '+919419194375'
_publ_section_title
;\
5-((Methoxyimino){2-[(2-methylphenoxy)methyl]phenyl}methyl)-<i>N</i>-\
phenyl-1,3,4-oxadiazol-2-amine
;
loop_
    _publ_author_name
    _publ_author_footnote
    _publ_author_address
    'Sharma, Devinder K.' .
;
Post-Graduate Department of Physics & Electronics,
University of Jammu, Jammu Tawi 180 006, India
;
    'Shripanavar, Chetan S.' .
;
National Research Centre for Grapes, Pune 412 307, India
;
    'Anthal, Sumati' .
;
Post-Graduate Department of Physics & Electronics,
University of Jammu, Jammu Tawi 180 006, India
;
    'Gupta, Vivek K.' .
;
Post-Graduate Department of Physics & Electronics,
University of Jammu, Jammu Tawi 180 006, India
;
    'Kant, Rajni' .
;
Post-Graduate Department of Physics & Electronics,
University of Jammu, Jammu Tawi 180 006, India
;
