# Supplementary material for: 5-((Meth­oxy­imino)­{2-[(2-methyl­phen­oxy)meth­yl]phen­yl}meth­yl)-N-phenyl-1,3,4-oxa­diazol-2-amine
Source: Acta Crystallogr Sect E Struct Rep Online. 2014 Feb 26;70(Pt 3):o357–8. doi: 10.1107/S1600536814003821 (PMC3998470; doi:10.1107/S1600536814003821)
Supplement: Supplementary file 2 [file e-70-0o357-Isup2.hkl]

#
# h,k,l, Fc-squared, Fo-squared, sigma(Fo-squared) and status flag
#
data_I
_shelx_title ' CSS-2RE in P-1'
_shelx_refln_list_code          4
_shelx_F_calc_maximum      104.17
_exptl_crystal_F_000       436.00
_reflns_d_resolution_high  0.8108
 
loop_
 _symmetry_equiv_pos_as_xyz
 'x, y, z'
 '-x, -y, -z'
 
_cell_length_a     7.0629
_cell_length_b    12.5553
_cell_length_c    13.3705
_cell_angle_alpha  68.321
_cell_angle_beta   83.678
_cell_angle_gamma  78.567
 
_shelx_F_squared_multiplier     1.000
 
loop_
 _refln_index_h
 _refln_index_k
 _refln_index_l
 _refln_F_squared_calc
 _refln_F_squared_meas
 _refln_F_squared_sigma
 _refln_observed_status
   2   0   0       22.94       21.82      1.21 o
   3   0   0      172.63      173.52      4.04 o
   4   0   0       92.83      105.98      4.06 o
   5   0   0      176.13      192.00      5.95 o
   6   0   0       53.56       52.68      5.69 o
   7   0   0        0.00       -3.68      2.45 o
   8   0   0        2.85        1.79      1.96 o
  -8   1   0        0.23       -1.20      2.29 o
  -7   1   0       18.43       14.55      3.13 o
  -6   1   0        0.40       -0.27      1.20 o
  -5   1   0       63.83       64.81      3.41 o
  -4   1   0       47.72       51.35      2.84 o
  -3   1   0      379.11      409.44      7.02 o
  -2   1   0     1182.29     1161.80     10.08 o
  -1   1   0      554.85      521.15      5.33 o
   2   1   0      291.71      256.61      4.34 o
   3   1   0      236.41      251.52      6.70 o
   4   1   0       45.21       52.95      3.54 o
   5   1   0       12.17        9.23      1.55 o
   6   1   0        4.98        5.05      1.91 o
   7   1   0        0.01       -0.28      2.78 o
   8   1   0       21.25       18.72      4.20 o
  -8   2   0        6.04        4.59      1.99 o
  -7   2   0       71.94       81.33     10.48 o
  -6   2   0       39.88       45.54      7.13 o
  -5   2   0       16.20       15.47      3.80 o
  -4   2   0       57.87       62.68      2.97 o
  -3   2   0      296.39      330.00      6.16 o
  -2   2   0      406.14      397.88      7.75 o
  -1   2   0        4.79        4.86      0.65 o
   0   2   0     1546.96     1432.64     11.57 o
   1   2   0       25.65       27.37      1.20 o
   2   2   0       65.16       65.93      2.49 o
   3   2   0       28.09       37.34      2.43 o
   4   2   0      354.50      369.63     12.03 o
   5   2   0       20.58       19.85      2.75 o
   6   2   0      146.78      163.97      8.01 o
   7   2   0       17.38       29.39      6.76 o
   8   2   0       42.05       50.02      9.77 o
  -8   3   0        9.65        7.04      3.62 o
  -7   3   0      145.96      146.20     14.53 o
  -6   3   0        0.34        0.01      1.96 o
  -5   3   0       14.58       16.40      4.25 o
  -4   3   0       13.30       16.92      2.16 o
  -3   3   0       29.08       26.55      2.47 o
  -2   3   0      520.41      548.95      8.63 o
  -1   3   0      147.14      126.68      2.54 o
   0   3   0     2386.76     2188.37     13.05 o
   1   3   0     3764.38     3571.98     18.81 o
   2   3   0      983.68     1000.14     10.69 o
   3   3   0      218.37      194.48      5.87 o
   4   3   0      121.30      113.95      5.03 o
   5   3   0      130.57      136.00      8.63 o
   6   3   0      236.67      255.08     18.01 o
   7   3   0       22.33       31.54      7.77 o
   8   3   0       18.91       29.08      6.73 o
  -7   4   0       12.80       15.32      5.03 o
  -6   4   0        8.37        4.50      2.77 o
  -5   4   0      130.58      131.09     12.14 o
  -4   4   0       42.73       42.94      6.48 o
  -3   4   0      185.23      204.64      7.53 o
  -2   4   0      569.67      608.51     12.56 o
  -1   4   0       47.18       40.20      2.07 o
   0   4   0      257.58      248.51      4.61 o
   1   4   0       65.67       84.82      2.81 o
   2   4   0       12.85       22.38      2.29 o
   3   4   0      293.68      314.15     10.47 o
   4   4   0      999.39      985.47     21.20 o
   5   4   0      127.15      131.27      6.18 o
   6   4   0        1.64       -2.95      2.79 o
   7   4   0        0.01       -8.43      5.62 o
   8   4   0        1.61       -7.90      5.70 o
  -7   5   0       15.39       23.38      6.49 o
  -6   5   0       12.93       10.13      4.40 o
  -5   5   0      125.85      118.41     12.18 o
  -4   5   0        3.61        5.23      2.90 o
  -3   5   0       85.90       97.95      9.31 o
  -2   5   0        4.08        6.47      0.95 o
  -1   5   0      365.36      378.55      9.14 o
   0   5   0      247.81      226.29      6.31 o
   1   5   0       99.43       94.51      3.83 o
   2   5   0      672.43      729.49     13.71 o
   3   5   0      127.96      127.05      9.79 o
   4   5   0      271.73      284.54      8.88 o
   5   5   0       10.43        8.57      1.69 o
   6   5   0       13.99       10.44      2.18 o
   7   5   0       56.87       68.24      6.37 o
   8   5   0        0.10        4.51      3.74 o
  -7   6   0        0.63       -1.49      2.40 o
  -6   6   0        5.04        3.41      3.53 o
  -5   6   0        4.94        3.09      2.86 o
  -4   6   0        3.96        1.33      1.80 o
  -3   6   0       26.91       28.70      2.78 o
  -2   6   0      265.01      264.82      8.58 o
  -1   6   0       93.88       85.74      6.59 o
   0   6   0      231.15      230.18      7.89 o
   1   6   0       40.63       47.54      3.67 o
   2   6   0       41.66       40.39      5.35 o
   3   6   0        7.41        5.05      1.95 o
   4   6   0        5.01        9.16     13.01 o
   5   6   0       69.89       74.16      6.37 o
   6   6   0      169.16      182.38      8.58 o
   7   6   0        3.52        5.77      4.83 o
   8   6   0       11.04       14.02      5.42 o
  -6   7   0        0.08       -6.64      4.43 o
  -5   7   0       56.96       57.67      8.87 o
  -4   7   0        6.71        4.39      2.18 o
  -3   7   0      386.84      390.85     11.76 o
  -2   7   0      307.32      287.61      9.78 o
  -1   7   0        0.20        1.07      0.72 o
   0   7   0        1.17        4.17      1.47 o
   1   7   0      183.49      186.28      7.84 o
   2   7   0      119.20      141.58      7.11 o
   3   7   0       64.99       67.72      7.73 o
   4   7   0       35.43       31.24      6.04 o
   5   7   0      344.86      350.02     13.67 o
   6   7   0        9.26       12.71      2.79 o
   7   7   0       39.61       52.43     15.67 o
   8   7   0        5.42       24.15      7.67 o
  -6   8   0        0.46       -0.60      2.81 o
  -5   8   0        2.60       -0.20      2.67 o
  -4   8   0       84.18       79.07     10.36 o
  -3   8   0       88.10       94.63      6.09 o
  -2   8   0      120.66      122.26      6.80 o
  -1   8   0        2.62        3.99      1.63 o
   0   8   0      194.10      179.46      8.14 o
   1   8   0       24.53       28.73      3.33 o
   2   8   0        0.06        0.64      1.51 o
   3   8   0       13.94        9.85      3.04 o
   4   8   0      207.61      203.69     15.50 o
   5   8   0        1.22        1.86      2.09 o
   6   8   0      110.33      115.55      8.65 o
   7   8   0        2.62        6.58     14.90 o
  -5   9   0        3.26        2.09      2.57 o
  -4   9   0        1.19        1.56      2.15 o
  -3   9   0        1.85        1.61      1.50 o
  -2   9   0      106.25      109.41      6.87 o
  -1   9   0      114.23      109.62      9.10 o
   0   9   0      126.31      124.68      7.38 o
   1   9   0       68.08       63.22      5.32 o
   2   9   0       47.98       53.35      5.15 o
   3   9   0       14.55       15.25      4.17 o
   4   9   0      323.01      334.46     20.52 o
   5   9   0       18.61       18.91      3.68 o
   6   9   0        0.74        1.15      1.61 o
   7   9   0       32.16       35.60      9.26 o
  -5  10   0       20.49       32.40      8.77 o
  -4  10   0       10.95        7.68      4.01 o
  -3  10   0        0.38       -0.63      2.20 o
  -2  10   0       41.64       38.28      4.39 o
  -1  10   0       15.75       17.86      2.90 o
   0  10   0       30.96       26.42      3.58 o
   1  10   0       67.45       61.58      5.57 o
   2  10   0        1.06        2.40      1.68 o
   3  10   0       83.59       76.93      9.75 o
   4  10   0       34.85       43.22      7.84 o
   5  10   0        4.27        4.59      3.15 o
   6  10   0        4.81        8.61      2.52 o
   7  10   0        5.65        6.69      3.87 o
  -4  11   0        0.57        2.91      3.56 o
  -3  11   0       14.24       13.93      5.41 o
  -2  11   0        6.80        4.96      3.72 o
  -1  11   0       17.75       14.70      2.93 o
   0  11   0       45.80       43.66      6.69 o
   1  11   0        0.75       -0.55      1.29 o
   2  11   0      183.23      171.33     14.97 o
   3  11   0        2.59        2.45      2.64 o
   4  11   0        4.98        5.22      2.66 o
   5  11   0        2.28        0.63      2.23 o
   6  11   0        4.91        5.55      2.23 o
  -3  12   0        9.31       23.85      7.35 o
  -2  12   0        5.21       11.57      5.55 o
  -1  12   0       12.28        9.64      2.36 o
   0  12   0        0.77        1.56      1.90 o
   1  12   0       32.15       28.32      4.39 o
   2  12   0       70.39       73.52      6.97 o
   3  12   0       20.73       17.00      5.25 o
   4  12   0       15.26       11.16      5.31 o
   5  12   0       17.63       14.81      5.43 o
  -2  13   0        3.52        3.59      2.64 o
  -1  13   0        9.88        8.99      5.13 o
   0  13   0       11.29       10.60      2.89 o
   1  13   0        9.33       11.37      4.97 o
   2  13   0        0.01        1.83      1.73 o
   3  13   0        3.25        1.33      1.93 o
   4  13   0        0.26        0.16      2.21 o
   0  14   0        0.01        0.25      3.17 o
   1  14   0        2.40        3.02      2.29 o
   2  14   0        1.48        3.64      2.61 o
   3  14   0        1.73       -2.30      2.98 o
  -1 -14   1        9.79       11.02      3.27 o
  -4 -13   1        2.38        3.91      2.91 o
  -3 -13   1        0.73        0.58      2.41 o
  -2 -13   1        1.67        0.53      2.06 o
  -1 -13   1        4.05        8.69      2.84 o
   0 -13   1        0.13        2.05      2.66 o
   1 -13   1       26.88       25.86      7.02 o
  -5 -12   1        2.94        5.41      2.54 o
  -4 -12   1       18.53       24.66      6.88 o
  -3 -12   1        5.04        2.11      2.31 o
  -2 -12   1        2.19        4.72      3.17 o
  -1 -12   1        3.54        4.01      2.16 o
   0 -12   1        0.16        1.30      1.64 o
   1 -12   1       34.55       32.01      7.32 o
   2 -12   1       25.47       29.24      7.06 o
   3 -12   1        4.00       11.12      4.98 o
  -6 -11   1        0.28       -0.54      2.31 o
  -5 -11   1        5.31        7.00      3.02 o
  -4 -11   1       35.54       30.87      7.16 o
  -3 -11   1       37.39       33.78      7.03 o
  -2 -11   1       40.10       40.88      5.27 o
  -1 -11   1        3.26        3.33      4.53 o
   0 -11   1       36.56       37.27      5.76 o
   1 -11   1       18.80       18.81      3.42 o
   2 -11   1        9.96        9.43      4.26 o
   3 -11   1        2.03       10.36      5.17 o
   4 -11   1        2.26        7.80      4.37 o
  -6 -10   1        0.11        1.46      1.99 o
  -5 -10   1       10.23       10.24      3.12 o
  -4 -10   1        7.64        7.91      3.37 o
  -3 -10   1      133.65      127.66     12.82 o
  -2 -10   1        0.10        0.01      1.34 o
  -1 -10   1       38.67       36.83      4.49 o
   0 -10   1        2.56        3.19      1.60 o
   1 -10   1        0.04       -0.17      1.40 o
   2 -10   1       34.45       49.21      8.66 o
   3 -10   1       27.06       25.89      7.27 o
   4 -10   1        1.07        4.63      3.56 o
  -7  -9   1       40.62       37.87      7.93 o
  -6  -9   1        7.14        7.39      2.59 o
  -5  -9   1        6.51        4.48      2.11 o
  -4  -9   1        9.61        6.47      2.67 o
  -3  -9   1       27.87       27.28      5.76 o
  -2  -9   1       16.76       19.72      3.32 o
  -1  -9   1       11.77       17.35      3.11 o
   0  -9   1       68.57       59.60      5.25 o
   1  -9   1       35.57       30.50      3.52 o
   2  -9   1       22.88       22.64      3.21 o
   3  -9   1       93.68       96.72     11.98 o
   4  -9   1       10.23        9.60      4.50 o
   5  -9   1       19.59       26.28      7.09 o
  -7  -8   1       27.84       25.96      6.35 o
  -6  -8   1       75.72       84.17      7.86 o
  -5  -8   1        0.04       -0.02      1.38 o
  -4  -8   1       41.80       37.64      7.01 o
  -3  -8   1       24.43       25.57      5.38 o
  -2  -8   1      163.99      153.96     12.06 o
  -1  -8   1       40.35       44.43      2.31 o
   0  -8   1      448.35      473.17     18.99 o
   1  -8   1       59.62       59.89      5.90 o
   2  -8   1       71.87       69.32      5.06 o
   3  -8   1        4.10        7.54      1.87 o
   4  -8   1       52.79       56.33      9.27 o
   5  -8   1       13.81       18.98      5.77 o
   6  -8   1        1.43        0.07      2.27 o
  -8  -7   1        4.69       34.60     10.05 o
  -7  -7   1       70.07       76.47     21.36 o
  -6  -7   1       16.01       14.04      7.02 o
  -5  -7   1       55.52       53.54      5.63 o
  -4  -7   1      171.77      182.49     12.82 o
  -3  -7   1       14.72       13.65      3.49 o
  -2  -7   1       19.27       22.77      4.56 o
  -1  -7   1      370.74      370.21      6.67 o
   0  -7   1       14.33       13.45      1.36 o
   1  -7   1       26.38       31.35      4.28 o
   2  -7   1       19.47       23.00      2.77 o
   3  -7   1       30.25       28.71      3.04 o
   4  -7   1       83.80       82.34     10.23 o
   5  -7   1        0.36       -1.80      3.72 o
   6  -7   1        1.71        3.53      2.40 o
  -8  -6   1        8.22        8.70      6.35 o
  -7  -6   1        2.45        6.28      6.00 o
  -6  -6   1       46.94       47.08      5.54 o
  -5  -6   1        8.80        7.27      1.57 o
  -4  -6   1      149.17      146.19      8.23 o
  -3  -6   1       31.25       28.59      4.93 o
  -2  -6   1      140.64      131.18      9.90 o
  -1  -6   1      663.18      674.13     14.56 o
   0  -6   1        0.02       -0.35      0.83 o
   1  -6   1      233.16      213.31      7.55 o
   2  -6   1       26.41       32.02      2.92 o
   3  -6   1       31.24       33.59      3.04 o
   4  -6   1        9.62       10.71      1.48 o
   5  -6   1        0.22       -5.99      3.99 o
   6  -6   1        8.72        6.46      2.83 o
   7  -6   1        1.16       -1.61      4.02 o
  -8  -5   1        2.67        2.28      3.51 o
  -7  -5   1       52.43       57.25      6.06 o
  -6  -5   1       32.88       36.11      4.58 o
  -5  -5   1        0.24       -0.95      1.99 o
  -4  -5   1       24.15       19.65      2.88 o
  -3  -5   1        8.56        8.74      2.92 o
  -2  -5   1        1.41       24.20      4.59 o
  -1  -5   1       37.95       38.59      3.22 o
   0  -5   1      190.76      196.02      4.16 o
   1  -5   1       13.00       11.63      1.34 o
   2  -5   1      524.97      531.10     10.73 o
   3  -5   1       31.44       29.49      2.23 o
   4  -5   1       30.10       29.08      3.08 o
   5  -5   1        2.24        3.49      2.76 o
   6  -5   1        7.95       14.90      5.32 o
   7  -5   1       18.50       21.08      6.14 o
  -8  -4   1        1.06       -2.40      3.88 o
  -7  -4   1        0.33       -4.35      4.50 o
  -6  -4   1       87.90       87.14      6.77 o
  -5  -4   1        1.80       -0.66      2.49 o
  -4  -4   1        0.28        1.83      1.11 o
  -3  -4   1       29.70       36.44      3.04 o
  -2  -4   1       37.89       40.42      3.28 o
  -1  -4   1       64.02       72.30      2.82 o
   0  -4   1     1913.61     1861.81     10.85 o
   1  -4   1        3.83        3.40      0.63 o
   2  -4   1      161.28      148.35      3.93 o
   3  -4   1        0.24        0.36      0.79 o
   4  -4   1       47.08       53.25      3.97 o
   5  -4   1       42.87       53.93      7.90 o
   6  -4   1        0.07       -0.12      2.61 o
   7  -4   1        0.88        2.91      3.25 o
  -8  -3   1        2.50      -10.42      6.95 o
  -7  -3   1       30.29       20.14      5.65 o
  -6  -3   1      198.68      199.61      9.84 o
  -5  -3   1       29.90       26.55      5.73 o
  -4  -3   1        0.18       -2.71      2.23 o
  -3  -3   1      929.45      930.29     13.99 o
  -2  -3   1      278.69      282.36     12.29 o
  -1  -3   1     6278.43     6164.20     32.20 o
   0  -3   1     2294.42     2198.67     22.36 o
   1  -3   1      484.06      484.67      5.22 o
   2  -3   1     1702.66     1765.55     17.92 o
   3  -3   1       11.41       17.03      1.92 o
   4  -3   1       12.16       13.67      1.54 o
   5  -3   1       52.42       57.05      7.73 o
   6  -3   1       61.46       64.79      8.98 o
   7  -3   1        0.74        3.23      1.86 o
  -8  -2   1       11.23       18.44      6.88 o
  -7  -2   1        6.01        7.72      4.79 o
  -6  -2   1       25.90       27.79      3.68 o
  -5  -2   1       44.78       54.80      4.62 o
  -4  -2   1       17.59       25.00      2.86 o
  -3  -2   1      633.81      682.10     13.18 o
  -2  -2   1        9.05       13.35      1.84 o
  -1  -2   1     3424.86     3354.74     20.42 o
   0  -2   1     1595.10     1505.28      8.70 o
   1  -2   1        9.85       11.51      0.89 o
   2  -2   1      473.50      477.83      6.35 o
   3  -2   1       35.74       36.55      2.47 o
   4  -2   1        9.88        9.84      1.15 o
   5  -2   1        8.59        9.14      3.04 o
   6  -2   1       31.63       31.73      5.95 o
   7  -2   1       70.25       78.10     10.34 o
   8  -2   1       21.69       17.86      5.84 o
  -8  -1   1        0.59        1.03      3.56 o
  -7  -1   1       37.35       36.10      7.38 o
  -6  -1   1        0.01        0.19      1.18 o
  -5  -1   1       19.40       22.59      2.90 o
  -4  -1   1      847.43      933.73     19.15 o
  -3  -1   1       22.75       29.72      2.05 o
  -2  -1   1       27.43       32.38      1.56 o
  -1  -1   1     3704.15     3578.51     16.71 o
   1  -1   1     1163.00     1083.29      9.76 o
   2  -1   1      268.38      266.71      4.01 o
   3  -1   1       15.78       16.12      1.20 o
   4  -1   1       50.66       50.98      2.47 o
   5  -1   1      187.32      187.53      5.87 o
   6  -1   1       39.00       37.16      6.28 o
   7  -1   1       14.59       10.96      3.70 o
   8  -1   1        0.05       -2.65      2.20 o
  -8   0   1        0.38        2.69      3.19 o
  -7   0   1       23.18       22.55      5.19 o
  -6   0   1        0.86       -0.99      1.34 o
  -5   0   1        1.42       -0.75      2.36 o
  -4   0   1        6.55        5.90      1.17 o
  -3   0   1     1319.46     1450.89     13.58 o
  -2   0   1       67.17       66.33      2.89 o
   2   0   1     2900.75     2843.40     17.33 o
   3   0   1        8.64       10.44      0.87 o
   4   0   1      110.26      108.76      3.26 o
   5   0   1       63.72       59.62      3.31 o
   6   0   1       37.00       38.82      5.83 o
   7   0   1        7.40        5.36      1.62 o
   8   0   1       11.65       14.36      3.34 o
  -8   1   1        4.93        2.70      3.60 o
  -7   1   1        5.66        6.83      3.82 o
  -6   1   1        1.41        1.79      1.18 o
  -5   1   1        3.87        2.52      1.03 o
  -4   1   1        5.59        5.36      1.09 o
  -3   1   1      626.30      660.76     18.35 o
  -2   1   1      231.43      246.90      6.86 o
  -1   1   1    10852.03     9606.99     41.47 o
   2   1   1      778.88      752.30      6.31 o
   3   1   1       60.64       55.60      2.32 o
   4   1   1      843.15      844.76     14.22 o
   5   1   1        8.86        7.38      3.85 o
   6   1   1        0.01       -0.53      2.72 o
   7   1   1        1.49        1.05      2.42 o
   8   1   1       14.03       10.13      3.29 o
  -8   2   1        1.47       -1.21      1.92 o
  -7   2   1       60.97       65.85      9.70 o
  -6   2   1       75.61       70.89      5.21 o
  -5   2   1       24.07       23.41      3.50 o
  -4   2   1       67.80       69.55      3.88 o
  -3   2   1      776.32      848.13     12.32 o
  -2   2   1      603.70      644.72      9.63 o
  -1   2   1       90.33       90.96      3.26 o
   1   2   1     1065.45     1021.71      5.25 o
   2   2   1      149.32      143.21      3.11 o
   3   2   1        1.45        2.42      0.74 o
   4   2   1        4.16        3.13      1.35 o
   5   2   1      114.72      118.51      5.64 o
   6   2   1        8.12       10.23      1.98 o
   7   2   1       10.50       12.10      4.82 o
   8   2   1        9.05        8.49      5.47 o
  -8   3   1        0.33       -0.61      2.31 o
  -7   3   1       11.79        9.53      3.82 o
  -6   3   1      132.14      165.13     14.26 o
  -5   3   1       23.16       18.78      2.55 o
  -4   3   1        0.43        1.19      0.98 o
  -3   3   1      120.73      122.36      4.40 o
  -2   3   1        0.76        1.01      1.12 o
  -1   3   1       90.12       80.69      3.69 o
   0   3   1     1364.13     1248.09     10.03 o
   1   3   1      617.49      606.51      4.35 o
   2   3   1        3.45        2.50      0.51 o
   3   3   1        0.80        1.49      1.35 o
   4   3   1      202.85      215.02      6.44 o
   5   3   1       11.81       13.49      1.82 o
   6   3   1       49.66       48.22      6.00 o
   7   3   1      119.40      140.22     14.63 o
   8   3   1       53.05       60.23     10.66 o
  -7   4   1       19.17       17.05      5.32 o
  -6   4   1        0.08       -0.66      2.28 o
  -5   4   1       20.10       18.29      4.60 o
  -4   4   1       34.87       34.65      5.71 o
  -3   4   1     1663.49     1802.22     36.81 o
  -2   4   1        0.02        0.00      0.86 o
  -1   4   1       14.91       13.73      1.41 o
   0   4   1      193.16      183.29      3.51 o
   1   4   1      316.07      296.15      5.82 o
   2   4   1      306.77      312.52      5.64 o
   3   4   1      269.84      294.02      9.66 o
   4   4   1       23.99       35.38      2.92 o
   5   4   1       16.90       12.47      1.88 o
   6   4   1      209.42      215.75      9.37 o
   7   4   1      130.47      136.69     14.56 o
   8   4   1       16.98        3.77      5.11 o
  -7   5   1       26.56       29.49      7.25 o
  -6   5   1       89.53       81.02     10.86 o
  -5   5   1       25.45       24.17      5.47 o
  -4   5   1       35.49       31.99      5.99 o
  -3   5   1       85.38       65.40      7.64 o
  -2   5   1       27.30       29.51      4.65 o
  -1   5   1      300.31      290.76     11.86 o
   0   5   1      279.56      255.14      8.91 o
   1   5   1      488.33      480.89     10.95 o
   2   5   1      524.01      554.71      8.31 o
   3   5   1        0.27        0.72      0.81 o
   4   5   1      269.71      307.45     11.50 o
   5   5   1       18.44       15.42      2.16 o
   6   5   1       59.30       57.03      4.36 o
   7   5   1       37.46       33.13      7.07 o
   8   5   1        0.08       -5.53      5.44 o
  -7   6   1       20.11       23.08      6.44 o
  -6   6   1       45.71       45.90      8.87 o
  -5   6   1        0.10       -1.14      1.52 o
  -4   6   1        0.00        2.69      2.90 o
  -3   6   1       10.26        8.99      3.80 o
  -2   6   1        3.33        4.03      1.43 o
  -1   6   1       96.71       82.83      7.27 o
   0   6   1     1301.37     1361.16     18.79 o
   1   6   1      719.83      749.05     13.98 o
   2   6   1      103.56      115.72      3.07 o
   3   6   1      154.10      143.70      4.77 o
   4   6   1      224.46      231.16     14.62 o
   5   6   1      111.64      109.92      6.07 o
   6   6   1      178.51      183.01      8.23 o
   7   6   1        3.56        2.62      3.18 o
   8   6   1        0.54        1.72      4.04 o
  -6   7   1        3.56        4.19      3.72 o
  -5   7   1        9.29       11.76      4.92 o
  -4   7   1       14.55       20.08      5.49 o
  -3   7   1       94.35      100.69      3.85 o
  -2   7   1        1.88        1.45      1.83 o
  -1   7   1       19.16       11.63      1.43 o
   0   7   1        7.01        9.91      1.99 o
   1   7   1       14.49       10.43      1.78 o
   2   7   1       93.21       77.64      5.06 o
   3   7   1       82.03       91.99      4.55 o
   4   7   1       15.79       16.29      4.11 o
   5   7   1       25.93       35.53      4.48 o
   6   7   1       46.01       46.79      4.39 o
   7   7   1       87.12      102.77     11.30 o
   8   7   1        2.89        9.67      6.81 o
  -6   8   1       13.48        6.99      4.34 o
  -5   8   1       69.01       67.92     10.38 o
  -4   8   1       11.08        8.16      4.28 o
  -3   8   1        4.42        6.23      1.80 o
  -2   8   1       43.26       45.90      4.21 o
  -1   8   1        5.37        3.72      0.87 o
   0   8   1        0.22        1.83      1.77 o
   1   8   1       20.13       18.63      2.62 o
   2   8   1      186.05      184.41      8.33 o
   3   8   1       33.06       29.71      2.39 o
   4   8   1       32.97       30.85      6.05 o
   5   8   1      330.62      326.55     20.74 o
   6   8   1        0.18        0.17      1.32 o
   7   8   1       24.75       26.46      5.00 o
   8   8   1       39.53       87.61     14.32 o
  -5   9   1        1.75       -0.50      3.21 o
  -4   9   1        1.63       -2.95      3.05 o
  -3   9   1       11.67       10.10      2.37 o
  -2   9   1       84.67       83.11      6.07 o
  -1   9   1       47.66       52.19      4.79 o
   0   9   1       17.08       17.45      2.90 o
   1   9   1       45.41       43.42      4.30 o
   2   9   1       83.84       90.36      6.70 o
   3   9   1        0.01        1.81      2.26 o
   4   9   1        5.49       12.19      4.29 o
   5   9   1       13.58       12.89      4.62 o
   6   9   1       53.08       49.75      5.82 o
   7   9   1       42.09       39.66      5.50 o
  -5  10   1        6.54        4.59      4.14 o
  -4  10   1        3.78       -0.71      1.88 o
  -3  10   1       36.34       39.89      4.57 o
  -2  10   1       30.21       35.98      4.41 o
  -1  10   1       95.43      103.00      7.08 o
   0  10   1        7.09        3.75      2.64 o
   1  10   1       99.87      109.38      7.29 o
   2  10   1       25.45       33.97      4.24 o
   3  10   1        2.25        4.10      2.84 o
   4  10   1      186.78      184.11     15.87 o
   5  10   1        1.60        2.28      2.65 o
   6  10   1        2.41        3.10      1.45 o
   7  10   1        0.06       -0.54      2.51 o
  -4  11   1        9.24       16.57      6.02 o
  -3  11   1        3.62        6.72      4.12 o
  -2  11   1       97.70      101.87      7.58 o
  -1  11   1        3.57        2.69      1.77 o
   0  11   1       18.37       16.74      2.97 o
   1  11   1      153.17      150.33      9.10 o
   2  11   1        8.38       11.75      2.87 o
   3  11   1        2.05        4.71      3.54 o
   4  11   1       67.80       65.49      9.80 o
   5  11   1        1.92       10.59      4.43 o
   6  11   1        0.12       -1.43      1.84 o
  -3  12   1        4.09        1.35      3.29 o
  -2  12   1       54.95       70.50     10.95 o
  -1  12   1       93.88      108.13      8.16 o
   0  12   1        0.66       -1.56      2.02 o
   1  12   1       37.42       36.32      4.77 o
   2  12   1        5.42        2.50      3.00 o
   3  12   1        5.16        1.21      1.82 o
   4  12   1        2.03        7.81      4.12 o
   5  12   1       16.61       15.64      5.42 o
   6  12   1        5.11        7.09      2.66 o
  -2  13   1        0.05        5.84      4.71 o
  -1  13   1        0.34       -2.65      1.80 o
   0  13   1        0.71       -0.53      1.70 o
   1  13   1        1.05        0.72      2.64 o
   2  13   1       11.66       12.98      3.86 o
   3  13   1        0.34        4.59      2.97 o
   4  13   1        0.00        0.36      1.92 o
   5  13   1        6.49        7.00      4.94 o
  -1  14   1        2.18        5.76      3.31 o
   0  14   1        0.88       -0.44      2.41 o
   1  14   1       51.37       66.83      7.55 o
   2  14   1        9.58        6.84      2.76 o
   3  14   1        1.74        0.58      1.83 o
   4  14   1        0.66        0.89      2.55 o
  -3 -13   2        1.22        0.70      2.25 o
  -2 -13   2        0.20       -4.15      3.39 o
  -1 -13   2        7.71        7.62      2.70 o
   0 -13   2        5.97       15.64      6.18 o
   1 -13   2        0.13        6.73      5.15 o
  -5 -12   2        0.69        0.80      3.47 o
  -4 -12   2        0.07        1.01      1.91 o
  -3 -12   2        4.78        2.96      3.02 o
  -2 -12   2        2.23        1.31      2.17 o
  -1 -12   2       17.17       21.37      4.39 o
   0 -12   2       66.57       74.96      7.24 o
   1 -12   2       10.24       14.49      5.34 o
   2 -12   2        0.49       -1.97      3.52 o
  -5 -11   2        5.25        6.14      2.68 o
  -4 -11   2        1.73        3.00      2.51 o
  -3 -11   2      114.42      111.27     12.83 o
  -2 -11   2        0.05        0.52      2.65 o
  -1 -11   2       18.04       17.85      3.66 o
   0 -11   2        1.97        0.26      1.31 o
   1 -11   2        0.19       -1.35      3.26 o
   2 -11   2       26.54       34.38      8.30 o
   3 -11   2       28.41       31.75      7.88 o
  -6 -10   2        1.28       -2.43      3.43 o
  -5 -10   2       54.25       56.46      6.71 o
  -4 -10   2       34.02       31.85      5.76 o
  -3 -10   2       92.45       88.29     10.90 o
  -2 -10   2       23.07       21.94      5.23 o
  -1 -10   2       11.48       12.52      3.95 o
   0 -10   2       77.88       78.52      6.52 o
   1 -10   2        0.58       -1.51      2.89 o
   2 -10   2        9.73       11.36      4.36 o
   3 -10   2        5.61       15.83      6.27 o
   4 -10   2        6.52        9.54      4.71 o
  -7  -9   2        0.67       -0.05      2.03 o
  -6  -9   2        1.72        3.87      2.75 o
  -5  -9   2       16.59       13.16      3.37 o
  -4  -9   2      152.13      168.16     10.60 o
  -3  -9   2        1.86        0.35      1.77 o
  -2  -9   2       98.58       84.27      9.82 o
  -1  -9   2      129.18      129.01      8.38 o
   0  -9   2        0.01        0.95      1.47 o
   1  -9   2      130.65      130.10      7.58 o
   2  -9   2        7.33        9.57      2.14 o
   3  -9   2        3.55       10.41      4.40 o
   4  -9   2        2.23        8.01      4.73 o
   5  -9   2        0.20       -0.49      2.29 o
  -7  -8   2        5.34        9.33      4.20 o
  -6  -8   2       34.19       35.43      7.19 o
  -5  -8   2        0.16       -0.44      1.76 o
  -4  -8   2       94.85       97.40      7.69 o
  -3  -8   2        2.10        0.72      1.50 o
  -2  -8   2        3.18        2.32      1.96 o
  -1  -8   2       74.95       73.27      3.65 o
   0  -8   2       17.24       17.69      1.86 o
   1  -8   2       16.07       13.69      2.93 o
   2  -8   2       21.93       22.99      2.83 o
   3  -8   2       18.01       26.64      5.97 o
   4  -8   2       84.87       99.01     12.30 o
   5  -8   2        1.32        3.73      2.50 o
  -7  -7   2      101.01      124.73     19.35 o
  -6  -7   2        0.00       -2.25      3.53 o
  -5  -7   2        8.59        3.36      1.45 o
  -4  -7   2       39.95       34.26      4.44 o
  -3  -7   2       33.41       29.56      5.39 o
  -2  -7   2       14.35       12.71      3.40 o
  -1  -7   2       66.12       68.35      5.29 o
   0  -7   2       83.28       69.75      3.46 o
   1  -7   2      149.00      150.67      4.73 o
   2  -7   2        0.14        0.80      0.88 o
   3  -7   2        5.40        6.56      1.41 o
   4  -7   2       41.58       41.38      7.76 o
   5  -7   2        1.01       -2.77      3.11 o
   6  -7   2        1.12       -0.90      2.88 o
  -8  -6   2        1.07        9.16      7.00 o
  -7  -6   2        7.71        3.74      2.99 o
  -6  -6   2       11.39       14.88      3.53 o
  -5  -6   2        0.48        3.21     12.78 o
  -4  -6   2       88.64       90.07      6.63 o
  -3  -6   2      292.31      302.86     11.66 o
  -2  -6   2       93.99       83.86      8.13 o
  -1  -6   2      239.42      240.84      9.21 o
   0  -6   2       36.15       41.14      2.57 o
   1  -6   2       17.43       23.82      1.60 o
   2  -6   2       10.91        8.68      1.66 o
   3  -6   2        9.40        8.39      2.24 o
   4  -6   2       14.06       19.07      2.94 o
   5  -6   2        0.20       -1.09      2.61 o
   6  -6   2        0.07       -0.94      2.79 o
  -8  -5   2        0.01        5.41      5.48 o
  -7  -5   2        2.91        3.65      1.50 o
  -6  -5   2      115.35      116.72     16.47 o
  -5  -5   2       54.03       57.20      5.62 o
  -4  -5   2       37.53       38.49      4.28 o
  -3  -5   2      672.33      728.81     17.08 o
  -2  -5   2      205.47      214.57     12.23 o
  -1  -5   2     1767.01     1793.18     23.25 o
   0  -5   2       30.82       31.19      1.81 o
   1  -5   2      290.39      295.56      4.63 o
   2  -5   2      408.93      418.42      8.78 o
   3  -5   2       38.65       37.85      2.23 o
   4  -5   2       49.08       47.78      2.73 o
   5  -5   2       22.96       19.22      2.97 o
   6  -5   2        3.78        1.09      2.26 o
   7  -5   2        5.30        4.47      2.99 o
  -8  -4   2        8.53       -0.78      3.95 o
  -7  -4   2       32.24       30.67      4.38 o
  -6  -4   2      107.46       93.98      7.41 o
  -5  -4   2      164.33      163.22      8.98 o
  -4  -4   2       15.27       18.46      3.11 o
  -3  -4   2      188.82      189.95      7.03 o
  -2  -4   2      164.53      166.31     10.22 o
  -1  -4   2      671.72      739.20     10.98 o
   0  -4   2      335.08      292.68      6.14 o
   1  -4   2       40.90       35.21      1.49 o
   2  -4   2       39.59       47.39      2.29 o
   3  -4   2        0.42        0.10      0.45 o
   4  -4   2      100.21       96.37      3.58 o
   5  -4   2       10.28        8.51      2.54 o
   6  -4   2        3.21        0.85      2.30 o
   7  -4   2       19.36       20.76      5.67 o
  -8  -3   2        3.58        4.16      2.72 o
  -7  -3   2       51.14       48.50      5.35 o
  -6  -3   2       43.72       39.39      4.47 o
  -5  -3   2      404.21      391.75     15.58 o
  -4  -3   2      103.26       99.71      6.29 o
  -3  -3   2       44.68       47.98      4.12 o
  -2  -3   2       58.03       65.58      4.18 o
  -1  -3   2     2508.96     2576.02     23.21 o
   0  -3   2      857.67      780.12      9.22 o
   1  -3   2      992.79      923.65      6.48 o
   2  -3   2       21.12       19.25      1.12 o
   3  -3   2       37.82       41.68      3.16 o
   4  -3   2       21.47       17.30      1.94 o
   5  -3   2       60.74       78.95      9.11 o
   6  -3   2        2.26        1.30      2.15 o
   7  -3   2       27.29       37.94      7.53 o
  -8  -2   2        0.26       -6.43      4.28 o
  -7  -2   2       48.58       52.97      6.50 o
  -6  -2   2       51.46       48.68      7.22 o
  -5  -2   2       26.22       25.65      6.21 o
  -4  -2   2        7.80        4.22      2.59 o
  -3  -2   2      535.24      555.56     12.80 o
  -2  -2   2       30.33       29.67      1.94 o
  -1  -2   2     1166.48     1180.73     12.06 o
   0  -2   2     8205.80     7785.06     24.83 o
   1  -2   2     6130.20     5709.25     23.49 o
   2  -2   2      965.37      942.87     16.81 o
   3  -2   2      331.43      358.37      7.39 o
   4  -2   2        5.22        5.18      0.81 o
   5  -2   2       10.36       12.04      1.99 o
   6  -2   2      152.36      157.97     13.35 o
   7  -2   2       16.55       17.50      4.99 o
   8  -2   2        0.19        0.41      1.54 o
  -8  -1   2       13.12       19.24      6.94 o
  -7  -1   2       58.60       69.72     10.79 o
  -6  -1   2        3.69        4.67      1.80 o
  -5  -1   2      124.51      128.20      9.48 o
  -4  -1   2       38.79       36.08      3.60 o
  -3  -1   2      650.23      749.94     11.24 o
  -2  -1   2       10.41       12.85      0.89 o
  -1  -1   2     7983.94     7798.75     24.26 o
   0  -1   2      959.92      864.61      6.92 o
   1  -1   2     2247.53     2145.88      9.89 o
   2  -1   2       94.31       86.12      3.59 o
   3  -1   2       60.35       62.51      2.15 o
   4  -1   2       52.14       41.83      1.81 o
   5  -1   2        9.35        8.89      2.64 o
   6  -1   2       45.84       47.71      6.97 o
   7  -1   2        0.00       -0.92      1.83 o
   8  -1   2       19.52       18.35      5.46 o
  -8   0   2        0.78        4.98      4.15 o
  -7   0   2        7.66        9.10      3.28 o
  -6   0   2        6.05        5.91      1.70 o
  -5   0   2       10.59        8.98      2.07 o
  -4   0   2       77.09       81.44      6.28 o
  -3   0   2        3.11        1.78      1.07 o
  -2   0   2      152.65      162.54      4.42 o
  -1   0   2     2039.90     2002.94     11.15 o
   1   0   2     7645.90     6650.97     28.20 o
   2   0   2       25.82       23.53      0.98 o
   3   0   2       25.12       25.13      2.06 o
   4   0   2        3.56        3.40      0.94 o
   5   0   2       52.43       53.25      6.22 o
   6   0   2        4.19        3.44      2.00 o
   7   0   2        2.27        1.42      1.75 o
   8   0   2       27.08       27.77      4.61 o
  -8   1   2        2.25       -0.35      2.49 o
  -7   1   2        1.87       -2.70      4.11 o
  -6   1   2       59.20       50.72      5.95 o
  -5   1   2       11.68        9.30      2.23 o
  -4   1   2      367.70      389.57     14.13 o
  -3   1   2       30.74       24.81      2.33 o
  -2   1   2     1699.15     1731.10     20.63 o
  -1   1   2      195.75      200.85      5.85 o
   1   1   2      304.76      287.10      2.80 o
   2   1   2      118.04      107.17      2.32 o
   3   1   2       85.25       93.35      3.30 o
   4   1   2        0.20        0.53      0.38 o
   5   1   2       70.89       61.58      2.49 o
   6   1   2      174.98      169.65      9.06 o
   7   1   2       12.16        7.18      2.12 o
   8   1   2        0.96        0.32      1.39 o
  -8   2   2       19.36       17.32      5.22 o
  -7   2   2       26.37       28.39      7.10 o
  -6   2   2      476.19      484.77     18.43 o
  -5   2   2       12.40       13.73      3.13 o
  -4   2   2      375.63      360.34     13.66 o
  -3   2   2      151.57      151.91      6.83 o
  -2   2   2        6.72        8.98      1.28 o
  -1   2   2     4902.52     4700.15     25.81 o
   0   2   2      102.88       98.68      2.53 o
   1   2   2     1149.82     1126.71      6.50 o
   2   2   2      240.86      232.06      3.82 o
   3   2   2      348.09      375.09      5.56 o
   4   2   2      936.26      986.74     11.30 o
   5   2   2      151.12      148.75      5.33 o
   6   2   2      119.73      122.86     11.90 o
   7   2   2       96.75      103.63      7.80 o
   8   2   2        0.79       -0.50      1.33 o
  -8   3   2        7.43        7.25      3.86 o
  -7   3   2       36.13       44.24      8.08 o
  -6   3   2       21.63       22.03      3.21 o
  -5   3   2        4.48        3.50      1.93 o
  -4   3   2       98.30       96.65      7.50 o
  -3   3   2        0.34       -0.54      1.27 o
  -2   3   2      404.83      448.97     11.68 o
  -1   3   2      117.20      129.01      4.75 o
   0   3   2      430.74      423.22      5.32 o
   1   3   2     1200.53     1108.99     10.38 o
   2   3   2      256.51      260.39      4.27 o
   3   3   2      111.91      127.03      4.57 o
   4   3   2        1.18       -0.51      1.07 o
   5   3   2        8.11        7.62      1.26 o
   6   3   2      140.52      148.47      6.53 o
   7   3   2        0.08        3.69      3.39 o
   8   3   2        0.08        0.11      2.34 o
  -7   4   2        0.72        1.47      2.59 o
  -6   4   2       76.18       73.32     10.18 o
  -5   4   2        2.39        1.10      1.47 o
  -4   4   2       10.09       15.64      2.38 o
  -3   4   2        1.89        1.87      2.83 o
  -2   4   2      357.40      393.10     10.29 o
  -1   4   2      183.35      181.50      6.35 o
   0   4   2      289.49      295.41      3.90 o
   1   4   2       40.37       40.19      1.30 o
   2   4   2      603.00      574.35      7.48 o
   3   4   2       57.49       59.26      3.17 o
   4   4   2      211.55      221.04      9.11 o
   5   4   2       16.94       16.02      1.88 o
   6   4   2      269.76      291.88      8.80 o
   7   4   2        5.11       16.92      5.91 o
   8   4   2       10.82        4.16      3.40 o
  -7   5   2        3.91        2.25      2.93 o
  -6   5   2        0.85        1.96      2.03 o
  -5   5   2        7.29        9.57      3.61 o
  -4   5   2       32.95       37.89      6.32 o
  -3   5   2      182.17      195.24     12.82 o
  -2   5   2        6.42        6.98      2.36 o
  -1   5   2      137.40      128.45      8.49 o
   0   5   2      313.37      302.36      4.98 o
   1   5   2      107.18      136.70      3.96 o
   2   5   2      146.72      148.80      3.47 o
   3   5   2       55.65       60.68      5.10 o
   4   5   2        9.02       11.93      2.32 o
   5   5   2       12.93        8.88      2.04 o
   6   5   2       47.08       47.65      4.24 o
   7   5   2      143.89      160.94     15.41 o
   8   5   2        0.61      -10.18      6.79 o
  -7   6   2        6.56        5.62      3.12 o
  -6   6   2        1.09       -0.52      2.10 o
  -5   6   2       27.04       29.34      6.56 o
  -4   6   2        0.00       -2.14      1.71 o
  -3   6   2        5.77        3.00      2.40 o
  -2   6   2      141.96      138.85     10.53 o
  -1   6   2      281.28      290.73      9.13 o
   0   6   2        0.02        1.64      0.57 o
   1   6   2       15.83       17.91      1.70 o
   2   6   2      689.09      765.53     13.52 o
   3   6   2      196.38      196.17      6.86 o
   4   6   2       74.17       80.31      4.99 o
   5   6   2       41.01       46.57      5.26 o
   6   6   2       45.90       47.78      4.08 o
   7   6   2       24.73       19.97      6.30 o
   8   6   2        0.11       -4.45      4.55 o
  -6   7   2       43.79       56.38      9.87 o
  -5   7   2        0.87        2.12      2.21 o
  -4   7   2      114.02      115.41     12.12 o
  -3   7   2       29.25       32.40      6.25 o
  -2   7   2      111.40      122.26      6.80 o
  -1   7   2       65.53       60.64      5.64 o
   0   7   2       15.80       15.88      1.03 o
   1   7   2        5.64        5.22      1.25 o
   2   7   2       12.55       15.29      1.65 o
   3   7   2        6.99        8.62      1.16 o
   4   7   2      323.71      304.47     21.09 o
   5   7   2      540.14      614.20     18.82 o
   6   7   2        0.05       -2.02      1.79 o
   7   7   2       45.27       48.75      6.44 o
   8   7   2        3.71        3.69      4.36 o
  -6   8   2        0.18        7.75      5.24 o
  -5   8   2       16.53       21.20      6.72 o
  -4   8   2       42.19       51.00      8.71 o
  -3   8   2      241.01      245.49     10.79 o
  -2   8   2        0.03       -0.20      1.34 o
  -1   8   2        0.93        0.45      0.44 o
   0   8   2      141.64      150.49      7.36 o
   1   8   2       27.29       34.12      3.39 o
   2   8   2       11.14       16.84      2.63 o
   3   8   2      256.43      246.44      6.92 o
   4   8   2       52.97       52.01      7.49 o
   5   8   2        5.31        3.20      2.69 o
   6   8   2        0.04       -1.42      1.71 o
   7   8   2        0.13        5.37      8.37 o
   8   8   2        1.89       10.59      7.04 o
  -5   9   2       45.48       56.34     10.06 o
  -4   9   2        1.33       -0.21      1.42 o
  -3   9   2       13.14       12.09      2.28 o
  -2   9   2      145.66      135.83      7.89 o
  -1   9   2      200.06      172.74      8.56 o
   0   9   2      180.42      181.41      8.59 o
   1   9   2      265.09      298.39     13.47 o
   2   9   2       83.35       94.52      6.20 o
   3   9   2        0.61        2.41      1.54 o
   4   9   2      139.74      125.83     12.14 o
   5   9   2       12.17       12.93      4.00 o
   6   9   2       13.69        8.35      2.04 o
   7   9   2       29.59       35.01      5.18 o
  -5  10   2        0.15       -1.27      3.26 o
  -4  10   2        2.55        1.93      2.62 o
  -3  10   2       89.22       87.65      6.95 o
  -2  10   2      103.36      104.22      7.39 o
  -1  10   2      142.53      144.59      8.45 o
   0  10   2       35.92       36.83      4.23 o
   1  10   2        2.93        5.89      2.01 o
   2  10   2       35.22       28.84      3.87 o
   3  10   2        5.77        8.89      3.82 o
   4  10   2       63.75       58.33      8.88 o
   5  10   2        0.00       -0.26      2.57 o
   6  10   2        5.46       13.18      5.46 o
   7  10   2        5.56        8.44      4.00 o
  -4  11   2        0.03        3.54      3.22 o
  -3  11   2        5.64        5.38      2.64 o
  -2  11   2       51.97       63.61      6.06 o
  -1  11   2       85.70       80.04      6.66 o
   0  11   2       97.28       95.84      7.18 o
   1  11   2       19.68       18.36      3.14 o
   2  11   2        0.21       -0.10      1.78 o
   3  11   2      174.55      160.63     14.20 o
   4  11   2        0.60        1.64      2.70 o
   5  11   2        4.33        4.32      3.36 o
   6  11   2        0.00       -0.83      3.03 o
   7  11   2        0.34        0.76      1.99 o
  -3  12   2        0.04        2.70      3.65 o
  -2  12   2        0.86        1.66      1.81 o
  -1  12   2       18.59       19.13      3.74 o
   0  12   2      175.34      183.59     10.42 o
   1  12   2        8.08        6.16      2.31 o
   2  12   2        4.22        1.02      2.02 o
   3  12   2       12.79       13.75      4.46 o
   4  12   2       11.54       14.68      5.21 o
   5  12   2        1.41        2.31      2.23 o
   6  12   2        3.26        8.53      4.45 o
  -2  13   2       56.97       68.46     11.16 o
  -1  13   2       16.05       15.19      8.11 o
   0  13   2       17.30       14.69      3.37 o
   1  13   2        5.24        4.73      1.83 o
   2  13   2        3.29        3.39      1.82 o
   3  13   2       12.89       13.08      4.48 o
   4  13   2        4.36        1.49      2.63 o
   5  13   2        0.01       -1.76      3.24 o
  -1  14   2       38.62       44.89      9.11 o
   0  14   2        0.18        0.82      1.47 o
   1  14   2        0.14       -1.25      1.70 o
   2  14   2       19.02       26.24      4.74 o
   3  14   2        8.52       13.12      4.86 o
   4  14   2        0.00        1.36      2.74 o
  -2 -13   3        0.34        3.42      3.12 o
  -1 -13   3        6.12       12.43      6.23 o
  -4 -12   3        9.83       10.66      3.49 o
  -3 -12   3        3.93        2.97      2.01 o
  -2 -12   3        4.67        5.72      3.51 o
  -1 -12   3       16.32       17.99      6.71 o
   0 -12   3        1.46        8.80      4.74 o
   1 -12   3        0.03        6.65      4.69 o
   2 -12   3        1.72        2.51      3.91 o
  -5 -11   3        5.14        8.86      4.67 o
  -4 -11   3        0.51        0.90      1.68 o
  -3 -11   3       42.67       52.16      8.95 o
  -2 -11   3        1.47        4.96      3.55 o
  -1 -11   3       39.38       38.26      5.66 o
   0 -11   3        6.56        6.79      2.38 o
   1 -11   3        7.29        4.47      3.36 o
   2 -11   3        1.96        3.82      3.06 o
   3 -11   3       10.26       16.95      6.45 o
  -6 -10   3        5.75        3.82      2.35 o
  -5 -10   3        6.63        7.05      3.92 o
  -4 -10   3        0.26       -0.78      1.89 o
  -3 -10   3       10.46        8.62      3.76 o
  -2 -10   3       68.99       61.23      8.86 o
  -1 -10   3       28.57       25.95      4.14 o
   0 -10   3        0.44        2.73      2.73 o
   1 -10   3        0.45        2.44      3.24 o
   2 -10   3       21.50       36.18      8.26 o
   3 -10   3        0.01       -2.28      4.52 o
   4 -10   3        0.03        5.74      3.73 o
  -6  -9   3        4.19        8.08      4.19 o
  -5  -9   3        4.85        6.33      3.90 o
  -4  -9   3        0.23        0.78      1.96 o
  -3  -9   3      115.73      114.57      8.57 o
  -2  -9   3        2.89        4.01      2.61 o
  -1  -9   3       60.02       60.67      5.83 o
   0  -9   3       88.70       88.88      8.11 o
   1  -9   3        0.61        1.27      2.40 o
   2  -9   3        0.01       -0.74      2.48 o
   3  -9   3       45.11       59.64      9.95 o
   4  -9   3        0.03        7.92      4.88 o
   5  -9   3        7.72       18.24      6.25 o
  -7  -8   3        0.01       -1.52      2.98 o
  -6  -8   3        0.00       -0.65      2.37 o
  -5  -8   3        0.83        0.38      2.71 o
  -4  -8   3       70.28       55.82      5.88 o
  -3  -8   3      190.13      172.41     10.19 o
  -2  -8   3      127.95      118.85     10.96 o
  -1  -8   3        6.70        7.14      1.62 o
   0  -8   3      175.48      175.06      6.30 o
   1  -8   3      206.77      205.04      6.91 o
   2  -8   3        0.10       -1.08      0.87 o
   3  -8   3      170.73      175.65     16.03 o
   4  -8   3       17.09       22.32      6.59 o
   5  -8   3       26.23       21.89      7.10 o
  -7  -7   3       10.97        8.83      4.21 o
  -6  -7   3       16.15       10.86      3.63 o
  -5  -7   3        2.21        4.78      2.85 o
  -4  -7   3       39.28       43.42      6.71 o
  -3  -7   3       31.35       31.10      4.07 o
  -2  -7   3      185.25      164.98     12.16 o
  -1  -7   3       30.56       26.06      3.37 o
   0  -7   3      218.80      220.81      6.78 o
   1  -7   3        1.67        1.32      0.69 o
   2  -7   3       61.65       71.47      4.90 o
   3  -7   3        0.74        5.38      3.53 o
   4  -7   3      120.28      128.59     13.66 o
   5  -7   3        0.47        4.55      3.41 o
   6  -7   3        0.56        3.64      3.97 o
  -7  -6   3        4.29        5.69     13.63 o
  -6  -6   3       19.82       26.35     14.66 o
  -5  -6   3       62.31       53.63      8.02 o
  -4  -6   3       71.81       70.25      8.44 o
  -3  -6   3       49.17       50.29      5.03 o
  -2  -6   3      146.74      137.33     10.73 o
  -1  -6   3      699.60      684.36     16.27 o
   0  -6   3       70.99       75.05      3.83 o
   1  -6   3      208.11      211.14      4.48 o
   2  -6   3       65.46       66.50      3.59 o
   3  -6   3       10.15        7.86      1.98 o
   4  -6   3       10.89       12.52      4.48 o
   5  -6   3        8.17        8.91      3.85 o
   6  -6   3        2.36        6.84      3.69 o
  -8  -5   3        5.97       17.24      8.06 o
  -7  -5   3       35.21       33.21      7.38 o
  -6  -5   3        5.12        4.10      3.63 o
  -5  -5   3       40.88       36.42      5.01 o
  -4  -5   3      297.06      308.72     17.02 o
  -3  -5   3      901.11      907.19     19.99 o
  -2  -5   3      716.69      730.00     21.39 o
  -1  -5   3      119.10      119.76      6.43 o
   0  -5   3       93.07      100.38      3.48 o
   1  -5   3       26.88       28.18      1.53 o
   2  -5   3        0.16       -0.07      0.32 o
   3  -5   3        0.50       -1.28      1.35 o
   4  -5   3       13.01       19.30      2.97 o
   5  -5   3        0.21       -1.06      1.35 o
   6  -5   3        4.06        1.50      2.04 o
   7  -5   3        0.48       -2.90      3.64 o
  -8  -4   3        0.77       10.66      5.59 o
  -7  -4   3        7.35        4.98      2.28 o
  -6  -4   3       55.81       53.46      5.97 o
  -5  -4   3       60.10       59.82      8.50 o
  -4  -4   3      201.94      229.29     23.05 o
  -3  -4   3      418.53      442.17     18.38 o
  -2  -4   3      897.02      909.09     17.58 o
  -1  -4   3      715.63      674.40     19.06 o
   0  -4   3      185.20      183.00      5.16 o
   1  -4   3      304.71      309.55      4.57 o
   2  -4   3        0.08        0.14      0.35 o
   3  -4   3       35.09       38.02      3.62 o
   4  -4   3       10.60        8.09      1.85 o
   5  -4   3        1.39       -0.39      1.69 o
   6  -4   3       58.73       59.36      5.80 o
   7  -4   3        0.03       -1.57      2.92 o
  -8  -3   3        0.68       -3.65      5.19 o
  -7  -3   3       78.22       78.90      7.35 o
  -6  -3   3       14.00        6.73      5.21 o
  -5  -3   3      170.22      173.03      9.41 o
  -4  -3   3        3.01        3.53      2.22 o
  -3  -3   3        0.38        1.42      3.20 o
  -2  -3   3        4.88        3.27      1.86 o
  -1  -3   3      431.16      455.70     19.44 o
   0  -3   3      218.68      208.50      5.06 o
   1  -3   3       27.81       31.81      1.55 o
   2  -3   3        9.78        8.94      1.71 o
   3  -3   3       77.67       68.10      4.59 o
   4  -3   3       25.04       20.00      1.70 o
   5  -3   3       10.19        7.67      1.13 o
   6  -3   3        4.78        2.05      1.76 o
   7  -3   3        0.12       -3.42      3.04 o
  -8  -2   3        2.26       -5.66      5.81 o
  -7  -2   3       54.74       54.93      5.68 o
  -6  -2   3        4.53       -0.20      3.80 o
  -5  -2   3      194.16      185.29      9.38 o
  -4  -2   3        1.91        0.60      3.68 o
  -3  -2   3      986.33     1022.73     24.80 o
  -2  -2   3      191.64      213.38      7.91 o
  -1  -2   3       59.06       61.48      2.66 o
   0  -2   3      442.70      447.54      6.43 o
   1  -2   3      320.72      331.08      7.00 o
   2  -2   3      114.88      127.77      4.47 o
   3  -2   3      868.53      831.06     16.99 o
   4  -2   3       58.52       52.85      2.65 o
   5  -2   3       37.31       32.48      5.57 o
   6  -2   3        0.48        3.44      2.17 o
   7  -2   3       18.00       15.92      4.72 o
   8  -2   3        0.00       -1.77      2.39 o
  -8  -1   3        0.38       10.66      5.86 o
  -7  -1   3        4.06        4.53      2.50 o
  -6  -1   3       39.96       32.45      8.10 o
  -5  -1   3        4.41        4.96      7.21 o
  -4  -1   3      162.54      170.72      8.10 o
  -3  -1   3      135.72      135.88     11.77 o
  -2  -1   3      112.89      121.06      3.81 o
  -1  -1   3     1896.84     1880.36     23.11 o
   0  -1   3     6944.45     6756.58     33.91 o
   1  -1   3    10424.69     9904.54     55.03 o
   2  -1   3       19.95       20.87      1.15 o
   3  -1   3       81.52       77.44      1.63 o
   4  -1   3       10.06        7.07      2.26 o
   5  -1   3       53.06       46.73      6.09 o
   6  -1   3      263.81      280.80     16.63 o
   7  -1   3        6.02        6.44      3.18 o
   8  -1   3        2.99        5.97      3.10 o
  -8   0   3        1.62       13.59      6.32 o
  -7   0   3        1.27       -0.18      2.09 o
  -6   0   3        0.37       -0.19      1.62 o
  -5   0   3       27.73       26.22      3.47 o
  -4   0   3      386.43      396.79     12.04 o
  -3   0   3      417.19      470.35     11.68 o
  -2   0   3      170.35      174.21      5.08 o
  -1   0   3     7488.98     7287.54     30.30 o
   0   0   3      848.84      866.82     10.86 o
   2   0   3      129.79      128.87      1.84 o
   3   0   3      355.89      365.23      5.84 o
   4   0   3        0.64        0.45      0.46 o
   5   0   3       70.32       77.54      7.51 o
   6   0   3        0.56        3.44      2.65 o
   7   0   3       10.33       13.03      3.96 o
   8   0   3        1.55        3.27      1.81 o
  -8   1   3        7.31       10.54      5.52 o
  -7   1   3       15.81       11.92      3.50 o
  -6   1   3       29.82       27.16      3.69 o
  -5   1   3      140.10      147.90      7.98 o
  -4   1   3       10.05        8.48      2.18 o
  -3   1   3        0.67       -0.29      1.19 o
  -2   1   3       62.35       70.06      3.69 o
  -1   1   3     1975.23     1995.93     14.19 o
   0   1   3     7912.94     7454.17     30.98 o
   1   1   3     1811.51     1710.73      9.47 o
   2   1   3      147.11      148.04      1.81 o
   3   1   3      106.42      107.73      3.37 o
   4   1   3       47.64       53.69      2.86 o
   5   1   3       47.55       41.80      5.13 o
   6   1   3       89.98       77.76      7.88 o
   7   1   3        2.85        1.29      2.29 o
   8   1   3       15.12       14.54      5.00 o
  -8   2   3        1.25       -1.35      3.10 o
  -7   2   3       12.54       13.38      5.29 o
  -6   2   3       41.91       40.48      4.56 o
  -5   2   3        7.35       10.47      3.13 o
  -4   2   3       24.62       23.16      3.96 o
  -3   2   3      642.94      668.95     18.79 o
  -2   2   3      310.29      345.54      8.67 o
  -1   2   3       15.95       17.65      1.88 o
   0   2   3     1378.60     1383.55     14.04 o
   1   2   3     2738.67     2554.65     10.04 o
   2   2   3      662.12      622.85      4.91 o
   3   2   3      202.13      207.51      3.30 o
   4   2   3      194.93      171.09      8.25 o
   5   2   3        6.80        5.94      1.38 o
   6   2   3       49.78       53.65      4.82 o
   7   2   3       25.19       25.71      3.83 o
   8   2   3        5.91       11.22      4.67 o
  -7   3   3      106.48      116.50     14.26 o
  -6   3   3      311.20      343.18     16.91 o
  -5   3   3       10.63       14.53      3.43 o
  -4   3   3       83.26       80.32      7.22 o
  -3   3   3       29.68       28.59      4.06 o
  -2   3   3      280.62      286.23     11.72 o
  -1   3   3      201.51      197.26      6.29 o
   0   3   3      324.03      321.76      5.60 o
   1   3   3      163.65      149.54      2.39 o
   2   3   3      606.12      567.02      8.02 o
   3   3   3     1663.73     1702.26     20.30 o
   4   3   3        1.03        0.53      0.69 o
   5   3   3      487.51      472.17      8.31 o
   6   3   3      295.65      318.41     11.48 o
   7   3   3      104.55      106.93      7.53 o
   8   3   3        4.90        3.96      3.96 o
  -7   4   3        3.23        5.25      2.81 o
  -6   4   3       76.77       71.44      6.20 o
  -5   4   3       24.26       22.16      4.33 o
  -4   4   3       44.69       39.92      5.40 o
  -3   4   3      154.31      167.79     10.21 o
  -2   4   3        0.09       -1.36      1.11 o
  -1   4   3       13.51       15.31      2.63 o
   0   4   3      290.13      312.23      5.49 o
   1   4   3       44.07       41.39      1.57 o
   2   4   3       46.45       45.38      2.46 o
   3   4   3      708.97      745.63     14.81 o
   4   4   3       22.31       26.87      4.34 o
   5   4   3      446.92      448.59     11.03 o
   6   4   3       87.13       93.39      4.54 o
   7   4   3       12.43       13.70      2.61 o
   8   4   3        2.80       10.12      4.68 o
  -7   5   3       24.39       20.64      6.03 o
  -6   5   3       23.77       22.46      5.91 o
  -5   5   3        0.78        0.14      1.45 o
  -4   5   3       40.69       34.80      3.97 o
  -3   5   3       18.93       14.35      2.36 o
  -2   5   3      697.84      738.18     15.48 o
  -1   5   3      149.59      155.67      9.22 o
   0   5   3      843.49      853.41     13.54 o
   1   5   3      241.83      235.89      4.90 o
   2   5   3      169.71      152.06      3.63 o
   3   5   3      586.06      666.19     10.91 o
   4   5   3       97.38      101.38      6.18 o
   5   5   3        0.16        0.70      1.04 o
   6   5   3        6.65        6.36      1.60 o
   7   5   3        4.56       -2.84      4.48 o
   8   5   3        0.57        1.08      4.07 o
  -7   6   3        3.45        5.33      3.45 o
  -6   6   3       47.59       49.83      9.03 o
  -5   6   3        1.56        0.11      2.09 o
  -4   6   3        5.62        5.93      2.50 o
  -3   6   3       17.00       11.47      3.50 o
  -2   6   3       67.46       86.09      8.16 o
  -1   6   3      743.77      718.27     28.50 o
   0   6   3      318.98      352.20      9.59 o
   1   6   3     1014.10     1048.53     15.14 o
   2   6   3       19.88       18.33      2.05 o
   3   6   3       24.22       22.49      3.08 o
   4   6   3      139.51      145.53     11.60 o
   5   6   3       13.56       12.86      2.78 o
   6   6   3      148.35      149.37      6.87 o
   7   6   3       15.84        8.14      3.56 o
   8   6   3        0.40       -5.96      5.22 o
  -6   7   3       21.92       38.62      8.25 o
  -5   7   3        2.14        2.08      1.71 o
  -4   7   3       93.88      100.97     11.07 o
  -3   7   3        9.51        8.84      3.19 o
  -2   7   3      813.24      597.58    126.89 o
  -1   7   3      267.39      258.46      9.51 o
   0   7   3        1.78       -0.19      1.05 o
   1   7   3      753.96      749.01     11.24 o
   2   7   3       13.26       15.77      1.96 o
   3   7   3        7.76        4.70      1.38 o
   4   7   3      189.82      165.59     21.76 o
   5   7   3       42.59       45.75      5.69 o
   6   7   3      176.56      185.63      8.19 o
   7   7   3       10.62        4.90      4.32 o
   8   7   3        0.13       -0.36      3.45 o
  -6   8   3        0.14        0.33      3.06 o
  -5   8   3       48.39       47.85      8.94 o
  -4   8   3       16.49       13.90      4.95 o
  -3   8   3        1.75        3.75      2.42 o
  -2   8   3      233.40      244.66     10.29 o
  -1   8   3       55.47       51.08      4.39 o
   0   8   3       12.09        9.43      1.54 o
   1   8   3      104.32      105.06      5.87 o
   2   8   3        2.75        2.84      1.16 o
   3   8   3       36.94       33.40      3.04 o
   4   8   3       52.44       48.65      3.81 o
   5   8   3      335.23      373.88     21.32 o
   6   8   3       15.58       11.81      2.64 o
   7   8   3        0.55        6.35      8.34 o
   8   8   3        0.11        4.49      3.26 o
  -5   9   3        0.54        3.53      4.01 o
  -4   9   3       11.90       17.66      5.64 o
  -3   9   3       30.26       29.78      4.14 o
  -2   9   3        7.73        2.49      1.97 o
  -1   9   3      132.71      117.00      4.86 o
   0   9   3       27.52       18.42      3.51 o
   1   9   3        9.60       12.25      1.51 o
   2   9   3        2.88        1.58      1.23 o
   3   9   3      102.07      103.16     10.22 o
   4   9   3       14.74       12.62      4.00 o
   5   9   3       14.50       15.81      4.77 o
   6   9   3        2.66        4.31      3.62 o
   7   9   3        6.52        5.68      3.78 o
  -5  10   3        2.65        1.58      2.36 o
  -4  10   3        7.02        8.03      2.44 o
  -3  10   3        1.44       -0.39      1.31 o
  -2  10   3      104.47      113.62      7.74 o
  -1  10   3      516.08      529.76     16.15 o
   0  10   3       45.15       48.13      4.77 o
   1  10   3       12.17       11.47      1.83 o
   2  10   3      366.33      345.64     12.36 o
   3  10   3       26.86       19.93      4.65 o
   4  10   3       13.07        9.94      3.77 o
   5  10   3      120.16      119.52     13.13 o
   6  10   3        0.01        0.52      2.91 o
   7  10   3        1.57        2.58      2.10 o
  -4  11   3        0.27       -1.92      3.59 o
  -3  11   3       10.90        4.91      2.77 o
  -2  11   3       25.15       26.86      3.99 o
  -1  11   3        7.80        5.56      3.75 o
   0  11   3        0.04        0.46      1.49 o
   1  11   3       21.86       24.22      3.48 o
   2  11   3      108.60      103.26      7.28 o
   3  11   3      132.16      134.22     13.05 o
   4  11   3        6.50        4.48      3.03 o
   5  11   3       10.51       11.77      3.80 o
   6  11   3        0.74        0.06      2.33 o
   7  11   3        0.24       -0.75      2.31 o
  -4  12   3        1.20        1.79      2.78 o
  -3  12   3       27.98       27.04      6.92 o
  -2  12   3        4.82        4.05      2.12 o
  -1  12   3        1.83        5.69      2.31 o
   0  12   3       37.04       33.21      4.60 o
   1  12   3        9.35        6.50      2.25 o
   2  12   3        0.90        1.15      2.19 o
   3  12   3       23.83       17.64      5.08 o
   4  12   3        0.77       -2.00      2.04 o
   5  12   3        0.24       -0.90      2.93 o
   6  12   3        0.38       -1.76      2.46 o
  -3  13   3        0.41       -0.50      3.11 o
  -2  13   3       59.83       71.35      7.15 o
  -1  13   3       17.95       17.85      3.64 o
   0  13   3       10.60       11.06      2.87 o
   1  13   3        1.99        3.00      1.54 o
   2  13   3        5.31        4.18      2.01 o
   3  13   3        0.72        2.31      2.28 o
   4  13   3        2.69        1.89      2.60 o
   5  13   3        3.34        4.28      4.06 o
  -1  14   3        2.80        5.13      2.58 o
   0  14   3        6.44        7.09      2.70 o
   1  14   3        1.32       -2.00      2.04 o
   2  14   3        0.08        1.16      2.67 o
   3  14   3        0.19       -3.71      2.97 o
   4  14   3        0.47        7.22      4.15 o
   1  15   3        0.40        0.03      3.10 o
   2  15   3        1.15       -0.49      2.09 o
  -3 -12   4        5.71        8.59      3.41 o
  -2 -12   4        0.41        3.38      2.26 o
   0 -12   4        0.05        2.40      4.24 o
   1 -12   4       17.89       28.83      8.33 o
  -4 -11   4        1.16        0.93      3.48 o
  -3 -11   4        7.78        9.10      3.46 o
  -2 -11   4      107.20      102.76      9.02 o
  -1 -11   4        0.05       -0.03      1.24 o
   0 -11   4        7.26       10.44      5.27 o
   1 -11   4        2.78        6.33      4.70 o
   2 -11   4        0.98        4.91      4.60 o
  -5 -10   4        5.96        8.91      4.97 o
  -4 -10   4       12.32        8.88      4.88 o
  -3 -10   4       11.11       17.47      3.91 o
  -2 -10   4        5.51        3.43      2.45 o
  -1 -10   4       20.25       15.38      3.41 o
   0 -10   4       70.25       68.39      6.49 o
   1 -10   4        0.08        5.56      5.11 o
   2 -10   4        0.49       -1.09      2.85 o
   3 -10   4        0.70        1.13      2.61 o
  -6  -9   4        4.96       11.76      5.12 o
  -5  -9   4        1.82        3.71      2.44 o
  -4  -9   4        1.23        8.83      4.33 o
  -3  -9   4       25.84       25.95      4.27 o
  -2  -9   4       71.85       72.57     10.64 o
  -1  -9   4      130.17      127.74      8.91 o
   0  -9   4       10.67       12.83      2.78 o
   1  -9   4       17.57       25.93      6.35 o
   2  -9   4        0.00        1.81      3.33 o
   3  -9   4        0.22       -2.66      3.22 o
   4  -9   4        9.66       12.49      5.68 o
  -6  -8   4        2.25        0.02      2.46 o
  -5  -8   4       22.80       14.62      4.40 o
  -4  -8   4       19.14       19.40      5.18 o
  -3  -8   4        0.02       -0.14      1.75 o
  -2  -8   4        1.68        2.92      1.73 o
  -1  -8   4      257.72      262.57      8.35 o
   0  -8   4        2.99        2.20      0.82 o
   1  -8   4        3.04        3.78      1.08 o
   2  -8   4       50.94       49.23      8.81 o
   3  -8   4       18.63       20.22      5.47 o
   4  -8   4        0.22        5.69      4.44 o
   5  -8   4        0.22        4.36      4.06 o
  -7  -7   4       43.15       29.59      7.32 o
  -6  -7   4        0.30        2.70      2.70 o
  -5  -7   4       41.12       33.49      6.56 o
  -4  -7   4       21.08       23.09      5.51 o
  -3  -7   4       48.32       38.21      6.22 o
  -2  -7   4       17.76       18.57      3.42 o
  -1  -7   4       66.91       69.96      5.98 o
   0  -7   4      292.39      306.17      8.56 o
   1  -7   4        3.85        2.59      0.70 o
   2  -7   4       17.29       16.75      2.90 o
   3  -7   4        0.02        0.35      2.24 o
   4  -7   4        6.00       10.01      4.60 o
   5  -7   4       21.82       31.93      7.78 o
  -7  -6   4        5.33        3.77      8.47 o
  -6  -6   4        9.12       10.29      4.02 o
  -5  -6   4       12.90       11.19      3.81 o
  -4  -6   4        0.02       -2.43      2.32 o
  -3  -6   4      111.38      106.48     10.49 o
  -2  -6   4      165.63      155.23      8.55 o
  -1  -6   4      303.78      284.69     14.50 o
   0  -6   4        5.18        6.31      1.26 o
   1  -6   4       75.78       73.21      3.10 o
   2  -6   4        0.17       -1.23      0.92 o
   3  -6   4        5.71        4.11      3.28 o
   4  -6   4        6.22        6.50      4.00 o
   5  -6   4       13.69       12.70      4.95 o
   6  -6   4        0.00       -3.04      3.21 o
  -7  -5   4        0.94        5.18      7.37 o
  -6  -5   4       40.61       40.74      5.70 o
  -5  -5   4       18.10       22.74      7.50 o
  -4  -5   4       17.44       19.68      4.81 o
  -3  -5   4       35.65       40.81      6.34 o
  -2  -5   4      209.13      220.67     13.72 o
  -1  -5   4      269.36      280.09     10.12 o
   0  -5   4      109.03      110.43      6.05 o
   1  -5   4       10.09       10.29      1.30 o
   2  -5   4       31.74       33.35      3.66 o
   3  -5   4        3.72        4.03      1.60 o
   4  -5   4        0.04        0.12      2.14 o
   5  -5   4        0.13        4.33      2.08 o
   6  -5   4       16.35       22.09      6.02 o
  -7  -4   4        2.50        3.97      2.26 o
  -6  -4   4        1.02        0.48      2.80 o
  -5  -4   4      285.70      289.62     19.91 o
  -4  -4   4      145.09      143.37      9.50 o
  -3  -4   4       53.32       55.46      6.71 o
  -2  -4   4      507.60      484.42     19.31 o
  -1  -4   4      371.22      375.74     16.14 o
   0  -4   4        3.28        5.52      1.52 o
   1  -4   4      326.54      295.95      5.62 o
   2  -4   4       36.80       27.18      3.13 o
   3  -4   4       17.36       20.35      3.01 o
   4  -4   4        4.71        9.66      2.68 o
   5  -4   4       17.47       22.73      3.61 o
   6  -4   4        0.00        0.21      1.23 o
   7  -4   4        5.94        4.44      3.11 o
  -8  -3   4        6.26        1.23      4.97 o
  -7  -3   4        1.19        0.49      1.72 o
  -6  -3   4       42.38       42.81      5.37 o
  -5  -3   4      193.45      195.21     10.62 o
  -4  -3   4       18.71       20.79      5.31 o
  -3  -3   4        0.26        1.51      7.83 o
  -2  -3   4      726.55      772.36     23.27 o
  -1  -3   4      213.54      222.42     11.69 o
   0  -3   4      683.35      684.90     10.51 o
   1  -3   4       16.15       18.33      1.24 o
   2  -3   4       61.25       64.66      4.55 o
   3  -3   4      137.17      156.58      6.04 o
   4  -3   4        8.50        8.71      1.35 o
   5  -3   4       91.09       99.38      6.92 o
   6  -3   4       22.43       18.08      3.17 o
   7  -3   4        1.15       -0.32      1.69 o
  -8  -2   4        0.23       -1.66      3.53 o
  -7  -2   4        5.34        1.58      5.15 o
  -6  -2   4       21.18       16.74      3.18 o
  -5  -2   4       19.85       16.09      2.74 o
  -4  -2   4      263.66      295.98     11.51 o
  -3  -2   4        8.58       13.04      2.42 o
  -2  -2   4      362.51      395.53     15.98 o
  -1  -2   4      337.35      388.14      9.93 o
   0  -2   4       54.21       59.56      3.48 o
   1  -2   4      622.27      624.17      6.57 o
   2  -2   4      105.84      124.16      4.37 o
   3  -2   4      167.90      173.90      4.58 o
   4  -2   4       10.08        7.81      0.77 o
   5  -2   4      185.60      176.31      9.06 o
   6  -2   4        2.47       -1.26      1.84 o
   7  -2   4        1.07       -2.10      2.32 o
  -8  -1   4        7.56        0.19      3.48 o
  -7  -1   4        6.09        2.00      1.54 o
  -6  -1   4        2.84        1.36      2.31 o
  -5  -1   4        1.98       -4.30      2.87 o
  -4  -1   4        1.50       -1.01      7.04 o
  -3  -1   4        8.15        9.74      1.41 o
  -2  -1   4      586.73      632.28     13.48 o
  -1  -1   4        4.82        5.55      1.27 o
   0  -1   4       44.70       52.86      2.73 o
   1  -1   4      402.05      415.21      6.44 o
   2  -1   4        4.34        4.14      1.07 o
   3  -1   4      316.03      300.22      6.23 o
   4  -1   4       16.15       15.06      1.37 o
   5  -1   4        3.29       -0.76      2.85 o
   6  -1   4        0.03       -2.88      2.59 o
   7  -1   4        1.18       -0.88      2.44 o
   8  -1   4        0.00        0.09      1.61 o
  -8   0   4        1.73        9.70      6.78 o
  -7   0   4        4.95        9.15      2.63 o
  -6   0   4      140.52      147.61      9.27 o
  -5   0   4       60.79       62.98     12.10 o
  -4   0   4        9.25        9.15      2.55 o
  -3   0   4      439.68      452.34     12.25 o
  -2   0   4     2131.41     2223.57     19.42 o
  -1   0   4      515.27      579.27      7.87 o
   0   0   4     2075.11     1977.52     36.51 o
   1   0   4      952.59      952.25      7.93 o
   2   0   4       28.47       29.46      1.17 o
   3   0   4      558.50      576.63      6.76 o
   4   0   4       82.99       76.93      3.83 o
   5   0   4      880.61      857.64     27.17 o
   6   0   4      110.40      110.98     10.09 o
   7   0   4        0.77       -1.58      2.80 o
   8   0   4        3.33        0.93      4.19 o
  -8   1   4        9.37       22.24      7.53 o
  -7   1   4       90.84      111.42     13.63 o
  -6   1   4       96.80       95.41      7.31 o
  -5   1   4        0.27        0.39      1.44 o
  -4   1   4       25.12       26.85      3.24 o
  -3   1   4      814.67      879.67     25.10 o
  -2   1   4      149.04      139.68      5.87 o
  -1   1   4     2041.14     2142.00     17.88 o
   0   1   4      922.14      907.08     14.78 o
   1   1   4        0.26        0.70      0.43 o
   2   1   4      381.81      375.33      3.67 o
   3   1   4       77.32       76.17      3.13 o
   4   1   4        0.90        1.06      0.70 o
   5   1   4        0.06        2.67      2.33 o
   6   1   4       86.53       82.46      8.09 o
   7   1   4        3.73        1.94      3.24 o
   8   1   4        0.16       -3.50      3.76 o
  -7   2   4       12.89        9.07      3.80 o
  -6   2   4        9.97        9.60      2.44 o
  -5   2   4       68.38       63.03      5.21 o
  -4   2   4       48.06       54.68      4.61 o
  -3   2   4        0.23        0.23      1.23 o
  -2   2   4       36.58       38.66      4.66 o
  -1   2   4      321.60      320.73      6.25 o
   0   2   4      231.38      252.44      7.35 o
   1   2   4      698.39      673.59      7.39 o
   2   2   4       88.17       91.49      1.67 o
   3   2   4      112.26      114.81      2.50 o
   4   2   4       28.01       22.60      2.24 o
   5   2   4      246.95      269.88     10.67 o
   6   2   4      109.11      105.78      6.69 o
   7   2   4       21.59       18.23      3.19 o
   8   2   4        3.88       -0.73      2.93 o
  -7   3   4        0.35       -4.41      4.67 o
  -6   3   4        1.01       -0.13      1.75 o
  -5   3   4       39.60       38.18      5.62 o
  -4   3   4        3.84        4.21      2.26 o
  -3   3   4       12.19       19.17      3.53 o
  -2   3   4      422.67      448.28     15.78 o
  -1   3   4        5.23        3.67      1.62 o
   0   3   4      435.46      471.56     12.21 o
   1   3   4      188.40      170.83      2.69 o
   2   3   4      227.02      211.15      3.55 o
   3   3   4      775.53      841.19      9.40 o
   4   3   4       32.15       26.90      2.09 o
   5   3   4        0.09        0.12      0.32 o
   6   3   4       48.59       56.10      3.88 o
   7   3   4       21.43       16.47      5.12 o
   8   3   4       22.02       37.02      7.84 o
  -7   4   4       94.19      123.41     10.28 o
  -6   4   4       24.13       28.86      5.39 o
  -5   4   4      221.39      223.33     14.01 o
  -4   4   4        2.06        1.18      1.26 o
  -3   4   4       21.95       21.40      3.87 o
  -2   4   4     1042.94     1074.54     25.35 o
  -1   4   4       83.90       78.69      6.42 o
   0   4   4      217.49      196.85      5.08 o
   1   4   4        3.60        5.22      0.79 o
   2   4   4      283.66      300.75      5.86 o
   3   4   4        0.36       -0.89      0.77 o
   4   4   4       24.76       21.99      1.62 o
   5   4   4        0.10        0.07      0.46 o
   6   4   4       67.74       70.13      4.26 o
   7   4   4        8.45        6.65      3.81 o
   8   4   4        8.50        7.67      4.61 o
  -7   5   4        6.56       10.29      4.49 o
  -6   5   4       53.40       57.41      5.89 o
  -5   5   4      214.10      214.33     14.06 o
  -4   5   4      157.04      160.72     11.63 o
  -3   5   4       14.43       12.38      3.58 o
  -2   5   4      228.11      237.82     12.68 o
  -1   5   4        3.50        3.79      2.03 o
   0   5   4     1563.53     1574.69     16.21 o
   1   5   4      133.36      131.60      3.87 o
   2   5   4      602.37      564.09      7.33 o
   3   5   4        0.26        0.60      0.91 o
   4   5   4       30.79       28.76      3.05 o
   5   5   4      163.03      167.85      5.47 o
   6   5   4        1.15        2.45      0.99 o
   7   5   4        0.14       -3.52      5.66 o
   8   5   4        0.12       -6.41      6.00 o
  -7   6   4        8.90        8.75      3.83 o
  -6   6   4       25.24       18.73      5.56 o
  -5   6   4        0.53       -1.43      2.03 o
  -4   6   4      108.20      109.59      7.54 o
  -3   6   4        7.35        3.74      1.52 o
  -2   6   4        1.50       -0.80      1.11 o
  -1   6   4       43.37       37.14      2.74 o
   0   6   4       41.69       52.94      3.85 o
   1   6   4      277.20      293.74      6.32 o
   2   6   4      417.09      431.67      8.59 o
   3   6   4      490.18      409.64     28.50 o
   4   6   4      100.27      102.87     10.16 o
   5   6   4        8.16        6.25      1.62 o
   6   6   4       54.08       54.81      3.93 o
   7   6   4       17.20       12.34      2.85 o
   8   6   4        3.48       -0.21      2.77 o
  -6   7   4       24.50       26.73      7.06 o
  -5   7   4        5.07        6.09      3.41 o
  -4   7   4       73.64       71.14      9.45 o
  -3   7   4        0.05       -2.75      2.86 o
  -2   7   4        9.06        4.18      2.29 o
  -1   7   4       12.65        8.39      2.74 o
   0   7   4      346.29      399.67     11.12 o
   1   7   4      340.70      359.74      8.70 o
   2   7   4       94.23      105.05      4.53 o
   3   7   4      333.50      235.69     47.99 o
   4   7   4       62.90       51.22      6.87 o
   5   7   4      142.74      151.43     12.30 o
   6   7   4        0.11        1.34      1.01 o
   7   7   4        3.01       -0.37      1.95 o
   8   7   4        1.55        0.42      1.61 o
  -6   8   4       25.61       44.32      9.66 o
  -5   8   4        3.22        0.23      2.55 o
  -4   8   4        9.91        7.33      3.63 o
  -3   8   4      227.99      257.65     17.17 o
  -2   8   4       98.31       72.46     14.23 o
  -1   8   4        0.28        0.61      1.12 o
   0   8   4      634.33      666.32     15.24 o
   1   8   4        0.95        2.13      1.10 o
   2   8   4        0.01        0.39      0.49 o
   3   8   4       13.96       11.62      2.33 o
   4   8   4        8.87        9.06      1.64 o
   5   8   4       66.88       60.81      8.50 o
   6   8   4       87.13       89.48      7.92 o
   7   8   4       15.31       21.62      5.43 o
   8   8   4        0.17        3.72      6.86 o
  -5   9   4       46.66       50.89      9.63 o
  -4   9   4       50.87       67.46     10.17 o
  -3   9   4       20.19       16.29      4.59 o
  -2   9   4      346.85      351.50     13.23 o
  -1   9   4      202.79      203.92      9.55 o
   0   9   4       26.05       27.25      3.32 o
   1   9   4        0.79        2.84      1.06 o
   2   9   4       54.84       53.69      4.35 o
   3   9   4       39.07       37.51      3.37 o
   4   9   4        1.90       -1.09      4.05 o
   5   9   4      101.55       88.95     10.46 o
   6   9   4        0.24        4.79      2.80 o
   7   9   4        3.61        6.36      5.70 o
  -5  10   4        8.60       13.19      6.19 o
  -4  10   4       35.82       43.29      5.58 o
  -3  10   4       47.01       48.50      6.06 o
  -2  10   4      241.11      245.59     11.65 o
  -1  10   4        0.03        1.33      1.73 o
   0  10   4        0.51       -1.04      1.32 o
   1  10   4       14.66       14.75      1.86 o
   2  10   4       74.56       83.08      5.84 o
   3  10   4       60.04       63.63      8.57 o
   4  10   4       33.80       33.24      6.65 o
   5  10   4        0.68       -0.51      1.65 o
   6  10   4       17.08       23.20      6.08 o
   7  10   4        3.03        9.44      4.81 o
  -4  11   4       10.64       10.01      4.68 o
  -3  11   4       26.24       30.57      4.48 o
  -2  11   4      176.91      182.94     10.34 o
  -1  11   4      114.61      106.34      7.58 o
   0  11   4       88.52       73.12      6.23 o
   1  11   4       28.95       25.40      3.59 o
   2  11   4       26.55       24.01      2.47 o
   3  11   4        1.57        0.49      2.53 o
   4  11   4       13.48       11.61      3.98 o
   5  11   4       10.43        6.43      3.88 o
   6  11   4       11.78       12.08      4.89 o
   7  11   4        0.30       -3.22      3.08 o
  -4  12   4        3.81       -2.68      2.91 o
  -3  12   4        0.28        1.85      1.74 o
  -2  12   4        6.10        0.95      1.56 o
  -1  12   4       50.44       51.43      5.68 o
   0  12   4       32.87       31.06      4.39 o
   1  12   4       34.38       29.01      4.20 o
   2  12   4       56.85       56.76      5.60 o
   3  12   4        5.67        3.16      3.25 o
   4  12   4       26.41       30.77      7.33 o
   5  12   4        5.69        4.38      3.52 o
   6  12   4        0.00        3.65      4.18 o
  -3  13   4       15.40       16.33      6.27 o
  -2  13   4        1.79       -0.03      1.65 o
  -1  13   4       40.39       44.67      5.70 o
   0  13   4        2.74        2.26      1.38 o
   1  13   4        0.92        1.27      1.45 o
   2  13   4       16.60       19.81      3.67 o
   3  13   4        1.70       -1.31      2.33 o
   4  13   4        3.16        5.36      4.17 o
   5  13   4        1.07        0.07      3.23 o
   6  13   4        9.55        9.57      4.21 o
  -2  14   4        1.74        0.90      2.76 o
  -1  14   4        3.76        6.05      3.91 o
   0  14   4        5.53        3.75      1.64 o
   1  14   4        1.17        0.78      1.41 o
   2  14   4       40.23       53.86      6.19 o
   3  14   4        1.30       -0.34      2.07 o
   4  14   4        0.00        0.82      3.38 o
   5  14   4        0.22        6.12      3.92 o
   0  15   4        1.49        1.36      1.91 o
   1  15   4        2.80        4.38      2.04 o
   2  15   4        0.84        3.95      2.70 o
   3  15   4        9.68        8.09      4.08 o
  -4 -11   5        0.12        1.96      3.04 o
  -3 -11   5        5.95       13.36      5.87 o
  -2 -11   5       29.83       36.53      8.66 o
  -1 -11   5        0.51        0.01      2.44 o
   0 -11   5        0.51       -0.84      2.58 o
   1 -11   5       44.88       66.07     11.65 o
   2 -11   5        0.71        6.34      5.15 o
  -5 -10   5        5.86        3.18      2.37 o
  -4 -10   5       12.57       11.91      4.89 o
  -3 -10   5      165.69      173.72     17.14 o
  -2 -10   5        4.30        9.11      4.74 o
  -1 -10   5       40.80       39.96      8.24 o
   0 -10   5        1.10        6.68      4.76 o
   1 -10   5        0.81        3.51      4.23 o
   2 -10   5        8.45       10.94      5.18 o
   3 -10   5       10.06       12.98      5.48 o
  -5  -9   5       32.06       30.61      7.51 o
  -4  -9   5        7.48        4.57      3.37 o
  -3  -9   5       23.93       29.08      6.69 o
  -2  -9   5       80.61       72.67     10.35 o
  -1  -9   5       47.60       46.20      8.23 o
   0  -9   5       82.14       80.77     11.28 o
   1  -9   5        3.27       -0.24      3.03 o
   2  -9   5        4.13        2.42      2.62 o
   3  -9   5        0.87       -1.53      2.98 o
   4  -9   5        4.41        1.09      3.45 o
  -6  -8   5        8.23       11.03      4.90 o
  -5  -8   5        0.16       -2.89      3.45 o
  -4  -8   5        0.02        2.43      2.72 o
  -3  -8   5       29.51       30.63      6.42 o
  -2  -8   5       22.95       27.40      6.59 o
  -1  -8   5      162.06      164.65     14.49 o
   0  -8   5       35.88       33.24      3.98 o
   1  -8   5        0.19       -0.38      0.88 o
   2  -8   5        2.62        2.37      1.42 o
   3  -8   5       22.45       21.42      5.92 o
   4  -8   5        6.92        4.18      2.94 o
   5  -8   5        3.89       -1.03      4.05 o
  -6  -7   5       31.74       36.42      7.70 o
  -5  -7   5       20.56       13.70      4.66 o
  -4  -7   5        2.36       -2.33      3.22 o
  -3  -7   5      115.37      121.09     12.26 o
  -2  -7   5      535.44      500.40     24.17 o
  -1  -7   5       16.64       21.67      5.24 o
   0  -7   5        0.08        1.56      1.23 o
   1  -7   5        7.02        8.32      2.20 o
   2  -7   5        6.39        4.77      1.71 o
   3  -7   5        0.15       -3.06      4.19 o
   4  -7   5        7.38        2.91      2.68 o
   5  -7   5       12.22       17.62      6.29 o
  -7  -6   5        6.37        4.99      3.45 o
  -6  -6   5        1.71        1.86      2.95 o
  -5  -6   5       16.35        8.95      3.76 o
  -4  -6   5       94.70       88.13     10.66 o
  -3  -6   5      342.27      345.20     20.04 o
  -2  -6   5       44.88       47.05      7.27 o
  -1  -6   5       19.80       21.43      4.87 o
   0  -6   5        7.52        8.74      1.85 o
   1  -6   5       22.08       16.51      2.62 o
   2  -6   5        4.27        3.23      1.80 o
   3  -6   5        0.14       -0.41      1.43 o
   4  -6   5        0.00        5.38      2.89 o
   5  -6   5        0.01       10.10      5.19 o
   6  -6   5        0.22        1.76      3.19 o
  -7  -5   5       11.47       15.31     11.30 o
  -6  -5   5        2.07        3.98      5.73 o
  -5  -5   5       85.24       74.81      9.71 o
  -4  -5   5      108.60      111.09     11.66 o
  -3  -5   5       44.92       40.65      6.76 o
  -2  -5   5      256.87      262.34     15.74 o
  -1  -5   5       32.88       30.47      4.99 o
   0  -5   5       49.56       58.71      5.29 o
   1  -5   5       99.32       92.89      3.71 o
   2  -5   5       12.43       12.53      1.82 o
   3  -5   5       14.98       13.47      2.80 o
   4  -5   5       26.52       34.60      7.07 o
   5  -5   5       21.05       25.98      6.15 o
   6  -5   5        7.30        5.99      4.21 o
  -7  -4   5        2.18        7.65      7.74 o
  -6  -4   5       46.09       48.08      6.92 o
  -5  -4   5       70.52       68.32      7.02 o
  -4  -4   5        3.42        2.70      2.64 o
  -3  -4   5       33.56       33.39      6.07 o
  -2  -4   5      241.73      219.11     13.96 o
  -1  -4   5      295.85      306.33     15.35 o
   0  -4   5       63.91       60.03      3.56 o
   1  -4   5        0.00        0.68      0.54 o
   2  -4   5      105.43      110.27      5.19 o
   3  -4   5        6.38        4.23      1.28 o
   4  -4   5       25.65       28.07      3.71 o
   5  -4   5        8.31       10.96      4.50 o
   6  -4   5       18.51       24.15      4.11 o
   7  -4   5        0.53        2.90      3.06 o
  -7  -3   5       17.72       18.32      3.83 o
  -6  -3   5      201.51      189.00     11.53 o
  -5  -3   5       10.22       13.91      4.66 o
  -4  -3   5      363.47      388.20     21.20 o
  -3  -3   5       42.83       36.24      5.69 o
  -2  -3   5       23.91       17.09      3.01 o
  -1  -3   5       13.33       16.22      3.31 o
   0  -3   5        0.60        7.90      3.97 o
   1  -3   5       35.33       32.50      1.93 o
   2  -3   5      549.70      518.53     10.55 o
   3  -3   5       87.40       87.26      4.36 o
   4  -3   5        0.85        0.94      0.95 o
   5  -3   5        3.68        6.10      2.16 o
   6  -3   5        1.93        1.69      1.64 o
   7  -3   5       16.38       19.68      3.96 o
  -7  -2   5       26.57       30.06      4.85 o
  -6  -2   5       21.41       16.63      3.31 o
  -5  -2   5       56.44       55.30      5.68 o
  -4  -2   5       95.02      100.75      7.25 o
  -3  -2   5       10.10        9.73      2.55 o
  -2  -2   5       90.26       84.03      7.73 o
  -1  -2   5      163.66      142.88      9.61 o
   0  -2   5       16.63       16.15      1.93 o
   1  -2   5       51.70       54.88      2.70 o
   2  -2   5     1413.04     1360.37     16.46 o
   3  -2   5      241.85      242.90      5.92 o
   4  -2   5        5.11        5.56      1.11 o
   5  -2   5      424.99      445.47     14.66 o
   6  -2   5        1.08        1.26      2.72 o
   7  -2   5        0.47       -0.57      1.76 o
  -7  -1   5        2.69       -0.31      3.65 o
  -6  -1   5        0.08       -0.68      3.64 o
  -5  -1   5        1.03       -3.59      5.23 o
  -4  -1   5       59.10       53.85      4.94 o
  -3  -1   5        6.12        4.26      1.67 o
  -2  -1   5        4.09        6.76      6.95 o
  -1  -1   5      447.81      461.96     11.18 o
   0  -1   5        2.35        0.88      1.48 o
   1  -1   5       11.62       10.40      1.71 o
   2  -1   5     1178.13     1160.62     13.45 o
   3  -1   5        0.00        2.79      0.88 o
   4  -1   5       67.31       57.61      3.95 o
   5  -1   5       93.13       90.41      6.55 o
   6  -1   5       12.27        9.62      2.66 o
   7  -1   5        0.07       -1.91      3.53 o
  -7   0   5        0.62        2.06      2.93 o
  -6   0   5       66.81       68.55      6.64 o
  -5   0   5       21.02       14.03      3.63 o
  -4   0   5       28.72       28.80      3.69 o
  -3   0   5        5.44        2.61      1.88 o
  -2   0   5      995.74     1053.23     17.80 o
  -1   0   5        1.63       17.16     14.34 o
   0   0   5     1872.25     1973.54     31.28 o
   1   0   5       77.18       81.29      3.29 o
   2   0   5     1659.00     1675.01     13.04 o
   3   0   5        2.44        2.79      0.67 o
   4   0   5       34.26       25.42      1.92 o
   5   0   5      206.47      220.03      9.74 o
   6   0   5       19.35       14.54      3.65 o
   7   0   5        6.07        4.58      1.75 o
  -7   1   5        0.03       -1.13      1.39 o
  -6   1   5        7.41        5.88      1.96 o
  -5   1   5      424.83      399.73     14.50 o
  -4   1   5        0.75        1.23      1.35 o
  -3   1   5     1030.71     1072.97     19.57 o
  -2   1   5      198.14      202.61      7.54 o
  -1   1   5      536.08      550.26     12.84 o
   0   1   5      179.82      175.44      4.38 o
   1   1   5      440.40      446.70      7.33 o
   2   1   5       69.11       66.92      1.80 o
   3   1   5      381.30      378.08      4.47 o
   4   1   5      151.61      142.81      4.48 o
   5   1   5      216.37      198.98      7.19 o
   6   1   5       48.79       57.69      6.61 o
   7   1   5        0.71        0.82      1.69 o
   8   1   5       14.85        6.31      3.08 o
  -7   2   5       67.72       80.15      7.49 o
  -6   2   5       12.04       10.63      2.64 o
  -5   2   5      285.45      265.91     11.74 o
  -4   2   5        3.27        3.10      1.49 o
  -3   2   5      182.95      194.13      8.32 o
  -2   2   5     1086.18     1162.80     17.82 o
  -1   2   5      200.31      195.87      6.13 o
   0   2   5      665.15      643.03     23.01 o
   1   2   5      104.42       90.31      3.19 o
   2   2   5     1794.56     1817.01     12.75 o
   3   2   5      360.21      413.12      5.57 o
   4   2   5       16.28       20.35      1.60 o
   5   2   5      101.05       96.31      5.15 o
   6   2   5       75.01       75.10      7.04 o
   7   2   5        6.08       -0.19      3.09 o
   8   2   5       14.31       12.60      4.94 o
  -7   3   5       19.81       19.14      6.07 o
  -6   3   5       45.36       46.03      5.31 o
  -5   3   5      102.14       89.37      6.69 o
  -4   3   5       63.66       56.64      6.89 o
  -3   3   5       30.70       39.27      5.22 o
  -2   3   5      259.27      238.15     12.30 o
  -1   3   5      417.01      437.03     15.25 o
   0   3   5       27.56       29.52      3.11 o
   1   3   5      134.22      115.76      3.52 o
   2   3   5      457.48      429.43      4.19 o
   3   3   5        4.42        2.14      0.52 o
   4   3   5        1.71        2.17      0.62 o
   5   3   5       95.63       98.25      4.39 o
   6   3   5      127.63      132.39      5.82 o
   7   3   5        0.69       -3.46      2.75 o
   8   3   5        0.00       -1.53      2.94 o
  -7   4   5        0.01       -3.35      3.91 o
  -6   4   5       22.38       19.31      3.31 o
  -5   4   5        7.18        5.78      2.72 o
  -4   4   5       19.66       20.48      4.04 o
  -3   4   5       79.70       85.37      8.18 o
  -2   4   5       16.22       14.92      3.42 o
  -1   4   5       60.96       52.72      5.69 o
   0   4   5      631.61      656.91     12.18 o
   1   4   5       68.71       75.98      2.30 o
   2   4   5       43.80       52.37      2.10 o
   3   4   5      650.31      683.49     10.78 o
   4   4   5      186.97      188.21      5.94 o
   5   4   5        8.73        7.65      0.78 o
   6   4   5        0.99        1.21      1.01 o
   7   4   5        2.19       -0.58      2.92 o
   8   4   5       12.61       14.57      5.19 o
  -7   5   5       17.51       17.68      4.00 o
  -6   5   5        8.46        4.64      2.55 o
  -5   5   5       18.59       21.23      4.94 o
  -4   5   5       12.14       15.00      3.95 o
  -3   5   5      418.21      460.71     19.40 o
  -2   5   5      242.03      228.59     13.06 o
  -1   5   5     1068.29     1186.56     27.74 o
   0   5   5     1246.86     1246.48     16.99 o
   1   5   5      659.38      657.73      6.85 o
   2   5   5       93.39       87.93      3.11 o
   3   5   5      284.80      291.47      6.10 o
   4   5   5       35.51       32.70      2.15 o
   5   5   5        5.97        5.94      0.77 o
   6   5   5       77.31       84.03      6.69 o
   7   5   5       19.61       22.90      6.54 o
   8   5   5        8.02       -2.47      3.23 o
  -6   6   5        7.58        3.80      3.00 o
  -5   6   5       11.80        8.88      2.44 o
  -4   6   5       24.48       22.26      4.99 o
  -3   6   5      154.02      130.91     10.98 o
  -2   6   5       21.69       15.07      3.68 o
  -1   6   5      528.89      597.57     20.75 o
   0   6   5        9.60        7.35      1.29 o
   1   6   5        0.78        0.95      0.55 o
   2   6   5        0.09       -0.05      0.37 o
   3   6   5        1.82        1.76      1.05 o
   4   6   5        0.00        0.37      1.77 o
   5   6   5        9.48        6.33      1.95 o
   6   6   5      102.49      110.95     10.29 o
   7   6   5       14.11        9.62      3.57 o
   8   6   5        0.77       -5.82      5.43 o
  -6   7   5        0.13       -1.33      4.04 o
  -5   7   5        1.99        3.61      2.90 o
  -4   7   5       20.91       22.98      5.79 o
  -3   7   5      978.06      995.73     32.59 o
  -2   7   5       22.97       23.66      4.78 o
  -1   7   5        3.67        2.60      1.10 o
   0   7   5       10.84       12.35      2.10 o
   1   7   5        1.25        1.40      0.69 o
   2   7   5       26.92       31.13      1.63 o
   3   7   5        2.86        3.21      1.09 o
   4   7   5       43.45       46.54      7.04 o
   5   7   5        6.14        8.59      5.87 o
   6   7   5       98.90      109.33      8.21 o
   7   7   5        1.93        4.37      1.70 o
   8   7   5        1.98        2.50      1.99 o
  -6   8   5       33.86       50.74      9.82 o
  -5   8   5        3.89        2.46      2.68 o
  -4   8   5       15.22       16.98      4.87 o
  -3   8   5       12.36       11.18      3.86 o
  -2   8   5       52.07       48.65      3.98 o
  -1   8   5       60.38       54.77      4.83 o
   0   8   5      280.28      296.17     20.10 o
   1   8   5        7.47       10.12      1.39 o
   2   8   5       27.98       30.79      1.84 o
   3   8   5       73.97       75.72      8.24 o
   4   8   5      114.50      128.57     11.26 o
   5   8   5       18.72       18.71      4.31 o
   6   8   5       12.34       20.13      4.02 o
   7   8   5        4.28        2.48      4.58 o
   8   8   5        0.02        1.58      3.11 o
  -5   9   5       19.50       24.64      7.05 o
  -4   9   5       11.40        4.80      3.13 o
  -3   9   5      108.67      123.83     12.83 o
  -2   9   5      209.79      233.09     15.88 o
  -1   9   5       49.95       49.94      4.93 o
   0   9   5        0.03       -0.64      1.38 o
   1   9   5       16.50       18.38      2.19 o
   2   9   5      193.77      195.93      5.51 o
   3   9   5       15.58       14.98      4.09 o
   4   9   5        5.42        2.31      2.90 o
   5   9   5      109.23      103.52     11.30 o
   6   9   5        0.19       -1.28      3.20 o
   7   9   5        4.64       15.12      6.64 o
  -5  10   5       12.81       16.06      5.93 o
  -4  10   5       32.90       32.05      7.12 o
  -3  10   5       48.09       42.48      5.13 o
  -2  10   5       97.43       90.93      7.32 o
  -1  10   5      372.44      378.90     13.79 o
   0  10   5       13.11       15.40      2.66 o
   1  10   5      126.73      134.91      5.30 o
   2  10   5        8.31        6.86      1.28 o
   3  10   5       80.36       71.93      9.08 o
   4  10   5       45.79       37.63      6.67 o
   5  10   5        0.17        0.75      1.59 o
   6  10   5        6.03        5.86      2.86 o
   7  10   5       10.11       16.26      5.63 o
  -4  11   5       17.73       16.70      4.81 o
  -3  11   5        5.11        6.46      2.70 o
  -2  11   5       91.98       95.45      7.76 o
  -1  11   5       17.46       15.68      2.94 o
   0  11   5       27.54       26.86      3.72 o
   1  11   5       86.57       89.20      6.61 o
   2  11   5       35.82       34.28      2.94 o
   3  11   5        1.42        1.59      1.56 o
   4  11   5        9.53        4.74      2.12 o
   5  11   5        0.45       -0.68      2.55 o
   6  11   5        1.47        1.77      3.26 o
   7  11   5        5.27       11.07      5.09 o
  -4  12   5        3.18        4.58      3.19 o
  -3  12   5       46.67       48.34      5.87 o
  -2  12   5        8.75        4.78      2.09 o
  -1  12   5        0.00        0.65      1.62 o
   0  12   5        4.37        4.45      2.18 o
   1  12   5       79.77       71.92      6.44 o
   2  12   5       33.77       33.50      4.17 o
   3  12   5       16.41       15.32      4.95 o
   4  12   5        2.87       -3.06      3.72 o
   5  12   5        0.04        1.37      2.94 o
   6  12   5        0.91        0.56      2.82 o
  -3  13   5        1.49        1.41      1.79 o
  -2  13   5        0.18       -0.04      2.22 o
  -1  13   5        1.20        2.86      1.96 o
   0  13   5        7.09        9.45      2.74 o
   1  13   5       19.26       18.49      3.53 o
   2  13   5        0.41        1.15      1.39 o
   3  13   5        4.90        4.50      2.80 o
   4  13   5       39.57       47.79      8.85 o
   5  13   5        2.47        7.02      3.99 o
   6  13   5       14.26       24.98      7.65 o
  -2  14   5        1.72       -0.59      2.17 o
  -1  14   5        5.68        3.06      1.81 o
   0  14   5        8.76       12.97      3.52 o
   1  14   5        3.08        5.13      2.17 o
   2  14   5        0.21       -0.66      2.35 o
   3  14   5       28.27       31.36      7.62 o
   4  14   5       47.47       65.41     10.85 o
   5  14   5        7.39        9.01      5.43 o
   0  15   5        9.03        6.83      2.92 o
   1  15   5        0.12        0.34      1.71 o
   2  15   5        2.61        3.23      2.06 o
   3  15   5        4.09        1.86      2.78 o
  -2 -11   6       63.77       69.69     11.82 o
  -1 -11   6       12.61       14.70      5.45 o
   0 -11   6       14.31       16.62      4.49 o
  -4 -10   6        4.04        7.30      3.63 o
  -3 -10   6        2.73        3.55      3.88 o
  -2 -10   6       19.43       26.07      7.00 o
  -1 -10   6        0.72        1.57      2.80 o
   0 -10   6        0.29        0.39      2.18 o
   1 -10   6        0.34        2.90      3.23 o
   2 -10   6        7.22        7.39      2.86 o
  -5  -9   6        0.19       -0.35      2.97 o
  -4  -9   6        4.99        2.26      2.40 o
  -3  -9   6        0.03       -0.15      2.83 o
  -2  -9   6       34.97       26.38      6.57 o
  -1  -9   6        3.05        2.76      2.67 o
   0  -9   6        0.09        4.04      2.34 o
   1  -9   6        0.09       -2.00      2.68 o
   2  -9   6        4.47        8.66      3.22 o
   3  -9   6        0.04       13.29      5.17 o
  -5  -8   6        9.73        8.53      3.31 o
  -4  -8   6       16.94       19.48      5.72 o
  -3  -8   6       24.49       19.03      5.51 o
  -2  -8   6       75.42       83.10     10.90 o
  -1  -8   6       46.32       46.31      7.84 o
   0  -8   6       43.56       46.27      4.18 o
   1  -8   6       17.25       16.17      2.57 o
   2  -8   6        0.37        0.26      1.16 o
   3  -8   6        7.81        6.77      2.55 o
   4  -8   6       28.09       28.36      7.88 o
  -6  -7   6        0.09       -1.72      3.78 o
  -5  -7   6        6.14        2.76      2.10 o
  -4  -7   6        6.86        2.57      2.46 o
  -3  -7   6       14.88       19.66      5.71 o
  -2  -7   6      313.32      312.69     20.15 o
  -1  -7   6        1.17        0.89      1.71 o
   0  -7   6        0.35        3.34      1.31 o
   1  -7   6       23.20       25.18      3.10 o
   2  -7   6        4.59        4.33      1.72 o
   3  -7   6       35.38       37.86      3.94 o
   4  -7   6        0.66       -3.70      4.14 o
   5  -7   6        1.71       -3.35      4.32 o
  -6  -6   6        0.06       -4.26      4.03 o
  -5  -6   6        1.79       -2.81      3.75 o
  -4  -6   6        0.00        0.45      2.47 o
  -3  -6   6       61.98       62.17      9.13 o
  -2  -6   6       38.31       43.36      7.16 o
  -1  -6   6       41.80       41.17      6.74 o
   0  -6   6        4.92        6.06      2.07 o
   1  -6   6        5.50        5.02      1.48 o
   2  -6   6        6.57        7.07      1.74 o
   3  -6   6        6.41        5.59      1.39 o
   4  -6   6       26.48       25.37      6.70 o
   5  -6   6        6.10        1.64      2.60 o
  -7  -5   6        3.65        5.56     11.40 o
  -6  -5   6        2.83        2.32      2.87 o
  -5  -5   6       11.24        5.40      2.80 o
  -4  -5   6      216.86      198.03     15.96 o
  -3  -5   6      181.35      182.21     14.71 o
  -2  -5   6      241.17      257.73     16.54 o
  -1  -5   6       13.21       10.58      3.50 o
   0  -5   6        4.95        5.85      2.08 o
   1  -5   6        0.03       -0.21      0.89 o
   2  -5   6        4.41        4.90      1.30 o
   3  -5   6        1.92        1.85      0.98 o
   4  -5   6       13.15       14.02      4.04 o
   5  -5   6       33.56       39.76      7.90 o
   6  -5   6        2.54        4.27      3.43 o
  -7  -4   6       43.21       44.66     16.46 o
  -6  -4   6       10.29       15.56      9.80 o
  -5  -4   6       10.18        7.07      2.77 o
  -4  -4   6      218.47      215.99     16.26 o
  -3  -4   6        1.59       -0.98      2.69 o
  -2  -4   6       84.39       97.63      9.91 o
  -1  -4   6       33.33       29.35      4.97 o
   0  -4   6       15.64       15.14      3.44 o
   1  -4   6        2.40        1.55      0.88 o
   2  -4   6        0.90        1.99      1.54 o
   3  -4   6        0.52        0.07      1.08 o
   4  -4   6        0.71       -0.29      1.51 o
   5  -4   6       22.06       25.83      6.56 o
   6  -4   6        1.01        6.56      2.99 o
  -7  -3   6        6.21        8.12      8.12 o
  -6  -3   6       46.58       48.07      6.31 o
  -5  -3   6       12.63       10.63      7.31 o
  -4  -3   6       15.72       20.54      9.91 o
  -3  -3   6      163.04      176.89     13.07 o
  -2  -3   6       89.11       91.86      9.05 o
  -1  -3   6       73.45       68.25      7.46 o
   0  -3   6       78.73       88.88      8.11 o
   1  -3   6      126.82      118.56      4.51 o
   2  -3   6        4.27        4.30      1.12 o
   3  -3   6        7.25        8.97      2.18 o
   4  -3   6      364.35      377.31     14.19 o
   5  -3   6        3.22        5.74      2.46 o
   6  -3   6       10.84       15.41      3.37 o
   7  -3   6        0.56        2.62      3.00 o
  -7  -2   6        9.53        6.00      2.70 o
  -6  -2   6        5.39       -0.25      2.14 o
  -5  -2   6       11.13        7.57      4.76 o
  -4  -2   6        9.46        8.46      2.68 o
  -3  -2   6      103.58      133.84     18.10 o
  -2  -2   6      176.73      177.89     12.20 o
  -1  -2   6      264.87      228.11     13.01 o
   0  -2   6      346.40      317.96      9.35 o
   1  -2   6      194.62      214.84      5.92 o
   2  -2   6      718.21      719.02     12.62 o
   3  -2   6        4.51        1.79      0.65 o
   4  -2   6      273.15      273.21      6.43 o
   5  -2   6       98.77      110.94      7.69 o
   6  -2   6        5.65        4.27      3.01 o
   7  -2   6       12.80       12.60      3.29 o
  -7  -1   6        5.99        2.27      2.00 o
  -6  -1   6       32.19       28.24      4.53 o
  -5  -1   6       45.27       36.12      4.56 o
  -4  -1   6        1.21        2.55      3.20 o
  -3  -1   6        1.72        5.67      3.94 o
  -2  -1   6        0.55       -0.36      1.44 o
  -1  -1   6      160.12      157.22     10.54 o
   0  -1   6      214.15      205.22     11.31 o
   1  -1   6      425.11      384.62     14.15 o
   2  -1   6     1524.84     1517.01     12.63 o
   3  -1   6       85.75       87.60      4.38 o
   4  -1   6      294.44      280.16      6.07 o
   5  -1   6       27.46       22.56      3.50 o
   6  -1   6       20.68       17.91      3.36 o
   7  -1   6       14.80       13.35      3.19 o
  -7   0   6       15.70       12.94      3.87 o
  -6   0   6        0.05       -3.28      4.91 o
  -5   0   6       13.12        9.77      2.43 o
  -4   0   6        7.51        2.75      1.64 o
  -3   0   6        1.46        3.57      2.75 o
  -2   0   6      367.84      373.52     11.27 o
  -1   0   6      236.85      261.17      8.40 o
   0   0   6      687.96      661.63     19.53 o
   1   0   6      400.62      415.83      9.90 o
   2   0   6      254.35      225.03      4.72 o
   3   0   6      133.91      129.95      3.13 o
   4   0   6       47.11       43.73      3.47 o
   5   0   6       12.32       10.70      3.19 o
   6   0   6        2.29       -0.40      2.27 o
   7   0   6        0.16       -0.42      2.87 o
  -7   1   6        0.05        2.74      4.32 o
  -6   1   6        6.70        7.76      2.86 o
  -5   1   6       58.36       62.72      6.08 o
  -4   1   6       83.21      100.16      7.93 o
  -3   1   6        3.37        2.19      4.03 o
  -2   1   6       31.40       23.49      2.81 o
  -1   1   6       22.08       19.01      1.75 o
   0   1   6       57.47       56.90      3.27 o
   1   1   6       97.77       94.98      3.85 o
   2   1   6     1133.50     1079.89      8.80 o
   3   1   6       36.74       40.69      1.75 o
   4   1   6       84.40       87.82      3.59 o
   5   1   6       23.42       24.21      3.11 o
   6   1   6       20.71       20.84      3.24 o
   7   1   6        0.05       -6.70      4.55 o
   8   1   6        0.02       -5.42      3.62 o
  -7   2   6        0.58        1.91      2.41 o
  -6   2   6       39.61       38.02      5.25 o
  -5   2   6      167.17      157.07      9.35 o
  -4   2   6      310.12      301.40     15.57 o
  -3   2   6        9.24        8.64      2.17 o
  -2   2   6      248.10      258.58      8.89 o
  -1   2   6     2997.41     3118.73     26.13 o
   0   2   6       90.97       84.71      3.26 o
   1   2   6       36.82       43.85      3.89 o
   2   2   6     1954.13     1904.21     13.30 o
   3   2   6       74.48       66.13      2.09 o
   4   2   6       26.20       29.28      2.06 o
   5   2   6      118.77      124.44      5.22 o
   6   2   6       32.68       36.27      4.96 o
   7   2   6        0.03       -0.53      2.94 o
   8   2   6       11.24       13.85      5.38 o
  -7   3   6        9.33        9.07      3.01 o
  -6   3   6       12.98       11.57      2.44 o
  -5   3   6      135.69      131.97      8.95 o
  -4   3   6       23.09       25.35      3.36 o
  -3   3   6       72.60       63.94      5.00 o
  -2   3   6       66.41       66.79      4.43 o
  -1   3   6       14.85       18.24      2.18 o
   0   3   6      445.92      485.41     16.12 o
   1   3   6       58.02       58.29      5.23 o
   2   3   6      518.00      525.60      5.43 o
   3   3   6        0.24        0.70      0.41 o
   4   3   6        0.67        0.46      0.38 o
   5   3   6        2.02        1.51      1.26 o
   6   3   6       26.76       31.50      2.83 o
   7   3   6        2.58       -0.11      2.33 o
   8   3   6        6.01        1.66      2.07 o
  -7   4   6        0.84       -3.44      3.75 o
  -6   4   6        4.68        3.07      1.58 o
  -5   4   6      196.03      187.71     12.88 o
  -4   4   6        5.80        5.00      2.76 o
  -3   4   6        8.88        5.90      2.39 o
  -2   4   6        0.07       -0.30      1.54 o
  -1   4   6      211.50      234.91     12.36 o
   0   4   6       69.09       73.82      6.53 o
   1   4   6        0.52        0.03      1.01 o
   2   4   6       37.29       39.16      1.37 o
   3   4   6       14.87       12.43      1.22 o
   4   4   6       87.63       85.48      3.51 o
   5   4   6       33.53       36.20      2.42 o
   6   4   6       11.17        9.69      2.49 o
   7   4   6        0.35       -0.36      2.25 o
   8   4   6        0.00       -0.04      2.66 o
  -7   5   6        3.05        5.41      3.76 o
  -6   5   6        0.21       -2.43      4.73 o
  -5   5   6      130.55      121.12     11.68 o
  -4   5   6        1.60       -1.48      2.72 o
  -3   5   6      195.19      189.60     13.03 o
  -2   5   6       54.82       60.56      6.95 o
  -1   5   6       98.75       97.63      8.40 o
   0   5   6        2.41        1.47      1.24 o
   1   5   6      435.90      424.17      6.95 o
   2   5   6       72.85       75.08      2.23 o
   3   5   6      531.45      559.86      9.09 o
   4   5   6       36.15       32.55      2.12 o
   5   5   6       11.90       17.44      3.78 o
   6   5   6       43.55       44.68      4.76 o
   7   5   6        1.38        9.37      2.85 o
   8   5   6        0.00        7.65      4.49 o
  -6   6   6        0.76        1.40      1.50 o
  -5   6   6       58.91       67.23      9.03 o
  -4   6   6      108.05      108.14     10.71 o
  -3   6   6      130.53      141.71     11.73 o
  -2   6   6       31.33       27.35      5.20 o
  -1   6   6       51.47       51.65      6.76 o
   0   6   6     1413.22     1554.59     33.17 o
   1   6   6       22.21       22.88      1.84 o
   2   6   6        2.22        3.11      0.58 o
   3   6   6        0.69        1.07      1.30 o
   4   6   6       83.80       81.30      4.44 o
   5   6   6        0.20       -1.80      1.57 o
   6   6   6        0.83       -1.87      3.76 o
   7   6   6       21.21       19.10      5.79 o
   8   6   6        5.03        4.55      4.74 o
  -6   7   6        6.84        7.63      3.04 o
  -5   7   6       32.31       30.15      4.67 o
  -4   7   6      103.60       94.27     10.50 o
  -3   7   6       18.34       19.87      4.93 o
  -2   7   6       34.12       28.41      5.28 o
  -1   7   6      849.17      871.91     18.64 o
   0   7   6       10.18        7.42      1.89 o
   1   7   6        6.61        9.96      1.82 o
   2   7   6       11.62        9.50      0.88 o
   3   7   6       34.95       32.99      2.71 o
   4   7   6       14.62       11.09      2.02 o
   5   7   6        4.75        8.30      4.62 o
   6   7   6        3.33        4.13      2.10 o
   7   7   6        6.38        3.62      1.95 o
   8   7   6        0.25       -0.27      1.94 o
  -6   8   6        3.36        8.52      4.94 o
  -5   8   6        3.31        4.49      2.41 o
  -4   8   6      129.04      122.44     13.26 o
  -3   8   6      161.80      172.11     14.05 o
  -2   8   6        3.69        4.25      4.93 o
  -1   8   6      142.80      129.32     16.16 o
   0   8   6       54.73       56.82      4.74 o
   1   8   6       64.34       75.84      4.90 o
   2   8   6        0.03        0.47      0.62 o
   3   8   6      117.79      114.42      5.11 o
   4   8   6       29.71       31.37      5.75 o
   5   8   6       30.42       43.43     13.59 o
   6   8   6       77.33       90.26      7.60 o
   7   8   6       16.13       15.16      3.80 o
   8   8   6        4.18        7.09      3.05 o
  -5   9   6       13.45       19.62      6.26 o
  -4   9   6        1.04        1.19      2.56 o
  -3   9   6       85.68       87.92     10.83 o
  -2   9   6      191.59      182.80     13.98 o
  -1   9   6        3.74        2.91      1.77 o
   0   9   6      317.84      310.06     11.37 o
   1   9   6       15.21       12.65      2.06 o
   2   9   6       65.65       67.18      2.97 o
   3   9   6       76.16       67.93      3.88 o
   4   9   6      205.37      189.45     14.33 o
   5   9   6        1.09       -0.57      2.58 o
   6   9   6      117.53      121.74     12.96 o
   7   9   6       16.93       23.17      6.12 o
  -5  10   6        4.79        7.10      4.21 o
  -4  10   6        0.20        0.74      3.12 o
  -3  10   6       32.79       31.84      6.98 o
  -2  10   6        4.97        5.23      2.17 o
  -1  10   6        4.13        2.77      1.73 o
   0  10   6       80.75       75.02      5.83 o
   1  10   6       12.35        9.58      2.36 o
   2  10   6        0.14       -0.72      0.92 o
   3  10   6      377.53      378.30     12.84 o
   4  10   6      178.39      180.82     14.81 o
   5  10   6       32.06       34.88      6.99 o
   6  10   6        4.87        6.63      4.02 o
   7  10   6        1.82        4.65      4.23 o
  -4  11   6        3.97        7.17      4.49 o
  -3  11   6       11.26       11.65      3.14 o
  -2  11   6       88.05       99.25      8.02 o
  -1  11   6       31.20       31.31      4.28 o
   0  11   6       17.51       19.77      3.06 o
   1  11   6       10.81        8.42      2.21 o
   2  11   6       16.21       14.84      2.04 o
   3  11   6      116.52      116.38      7.71 o
   4  11   6        3.31        0.83      1.82 o
   5  11   6        0.09       -1.39      1.88 o
   6  11   6       10.48       14.12      5.29 o
   7  11   6        2.59        4.36      3.42 o
  -3  12   6       10.44        8.47      2.87 o
  -2  12   6        0.22       -1.03      1.57 o
  -1  12   6        0.03       -3.59      2.53 o
   0  12   6       49.78       46.87      5.38 o
   1  12   6        8.50        6.17      2.13 o
   2  12   6        4.40        3.21      1.49 o
   3  12   6        0.83        1.63      1.40 o
   4  12   6       21.48       23.29      6.03 o
   5  12   6        2.60        0.89      2.44 o
   6  12   6        8.91       20.59      6.33 o
  -3  13   6       20.38       23.94      4.31 o
  -2  13   6        0.00        1.58      1.59 o
  -1  13   6        8.74       12.80      3.11 o
   0  13   6        1.11        0.45      1.53 o
   1  13   6        5.45        7.48      2.54 o
   2  13   6       18.51       12.77      4.45 o
   3  13   6       11.69       16.68      5.41 o
   4  13   6       16.41       15.49      4.92 o
   5  13   6       18.32       18.10      6.00 o
   6  13   6        0.61        1.46      3.64 o
  -2  14   6        3.76        2.47      1.97 o
  -1  14   6        0.48       -0.38      1.43 o
   0  14   6        0.02        3.22      2.00 o
   1  14   6        0.03       -2.19      2.00 o
   2  14   6        1.20        1.29      2.66 o
   3  14   6       18.62       24.83      6.98 o
   4  14   6       27.72       32.43      7.93 o
   5  14   6       12.05       17.28      5.79 o
   0  15   6        0.63        3.15      1.86 o
   1  15   6        0.18        1.24      2.30 o
   2  15   6        3.18        4.32      2.80 o
   3  15   6        0.98       -0.45      3.36 o
  -3 -10   7       26.28       25.19      7.35 o
  -2 -10   7       39.82       46.14      9.25 o
  -1 -10   7        0.66        3.70      3.75 o
   0 -10   7       15.13       18.04      5.96 o
   1 -10   7        5.07        4.53      2.91 o
  -4  -9   7        6.41       12.02      4.36 o
  -3  -9   7        0.00        1.40      3.20 o
  -2  -9   7       11.72       12.43      5.41 o
  -1  -9   7        0.11        1.45      2.82 o
   0  -9   7        1.10        0.40      3.00 o
   1  -9   7       15.29       14.57      3.62 o
   2  -9   7        2.15        4.31      2.46 o
  -5  -8   7        0.38        0.02      3.10 o
  -4  -8   7        4.43        3.24      2.93 o
  -3  -8   7       61.48       60.67     10.09 o
  -2  -8   7       47.53       43.68      8.09 o
  -1  -8   7        1.96       -3.77      3.77 o
   0  -8   7        3.63        6.07      2.13 o
   1  -8   7       28.09       32.94      3.96 o
   2  -8   7        3.51        5.52      1.93 o
   3  -8   7        9.75       15.61      4.90 o
  -5  -7   7        7.34        2.26      3.68 o
  -4  -7   7        6.04        4.68      3.15 o
  -3  -7   7       20.45       25.04      6.40 o
  -2  -7   7        6.30        5.55      2.95 o
  -1  -7   7      175.77      189.81     15.74 o
   0  -7   7        4.74        2.46      2.06 o
   1  -7   7        4.33        6.09      1.67 o
   2  -7   7        5.23        5.78      1.59 o
   3  -7   7       26.52       29.03      4.59 o
   4  -7   7        2.50       -0.54      2.78 o
  -6  -6   7        0.50       -2.25      4.15 o
  -5  -6   7        1.72       -2.60      3.90 o
  -4  -6   7       47.33       47.25      8.48 o
  -3  -6   7        1.47        1.19      3.30 o
  -2  -6   7       10.86        8.57      3.32 o
  -1  -6   7        0.90        1.83      1.94 o
   0  -6   7        0.23        3.34      2.75 o
   1  -6   7        0.44        1.18      1.16 o
   2  -6   7       33.40       35.13      3.60 o
   3  -6   7        2.08        5.49      1.66 o
   4  -6   7        5.24        8.17      3.28 o
   5  -6   7        3.04       -0.61      3.21 o
  -6  -5   7        0.01        0.24      3.10 o
  -5  -5   7        5.94       -0.29      3.99 o
  -4  -5   7       60.30       58.50      8.99 o
  -3  -5   7       31.53       31.46      6.43 o
  -2  -5   7       10.73        2.15      3.16 o
  -1  -5   7        1.25        2.82      2.20 o
   0  -5   7        5.86        9.92      3.70 o
   1  -5   7       40.83       42.67      3.86 o
   2  -5   7       28.05       34.18      3.51 o
   3  -5   7       71.67       69.24      4.96 o
   4  -5   7       65.84       68.52      6.92 o
   5  -5   7       25.25       33.23      7.50 o
  -6  -4   7       19.30       24.51      6.53 o
  -5  -4   7       14.02       11.22      4.04 o
  -4  -4   7      133.47      135.68     13.45 o
  -3  -4   7        0.44       -0.41      2.17 o
  -2  -4   7       12.25       13.66      3.06 o
  -1  -4   7      116.88      116.24     10.93 o
   0  -4   7        8.69       15.63      4.35 o
   1  -4   7       17.02       19.02      2.61 o
   2  -4   7        8.42        9.74      1.90 o
   3  -4   7       12.39       11.85      1.99 o
   4  -4   7       40.09       38.12      4.93 o
   5  -4   7       32.77       30.54      7.01 o
   6  -4   7       15.57       13.22      5.09 o
  -7  -3   7        3.12        2.73      6.92 o
  -6  -3   7        3.44        6.26      5.61 o
  -5  -3   7      112.60      122.00      9.96 o
  -4  -3   7        1.81        0.78      2.66 o
  -3  -3   7        8.92        7.93      3.28 o
  -2  -3   7       33.37       29.02      5.64 o
  -1  -3   7       60.29       66.31      7.76 o
   0  -3   7        0.50        2.87      2.40 o
   1  -3   7       12.68       15.09      1.86 o
   2  -3   7        2.31        3.38      0.77 o
   3  -3   7        2.85        2.79      1.15 o
   4  -3   7       30.40       29.02      4.07 o
   5  -3   7        6.42        6.63      2.80 o
   6  -3   7        0.11        1.21      4.89 o
  -7  -2   7        0.10        3.02      2.73 o
  -6  -2   7        7.95        6.50      5.53 o
  -5  -2   7        1.24        5.14      4.20 o
  -4  -2   7       19.53       26.51     13.17 o
  -3  -2   7       28.01       32.18      5.83 o
  -2  -2   7       12.63       12.99      3.46 o
  -1  -2   7      280.97      293.56     15.82 o
   0  -2   7      369.00      395.46     17.11 o
   1  -2   7        3.19        1.45      0.63 o
   2  -2   7       87.40       82.44      2.95 o
   3  -2   7       85.42       77.67      4.37 o
   4  -2   7      193.14      185.51     10.01 o
   5  -2   7       10.97       12.87      2.27 o
   6  -2   7        1.34        3.95      1.57 o
   7  -2   7        0.00        3.12      2.19 o
  -7  -1   7        3.69        2.90      2.10 o
  -6  -1   7        0.02        0.36      1.84 o
  -5  -1   7        6.43        3.87      1.71 o
  -4  -1   7       32.61       34.42      7.17 o
  -3  -1   7       25.91       30.91     11.48 o
  -2  -1   7      144.30      142.90     11.38 o
  -1  -1   7      577.86      609.99     22.24 o
   0  -1   7      747.13      727.66     23.01 o
   1  -1   7       62.40       58.07      6.21 o
   2  -1   7        0.09        0.49      0.94 o
   3  -1   7      176.19      181.61      6.23 o
   4  -1   7      265.24      277.74      9.45 o
   5  -1   7       15.04       13.83      2.27 o
   6  -1   7        1.10        0.93      2.16 o
   7  -1   7        0.99       -0.03      2.40 o
  -7   0   7        5.58        2.38      5.26 o
  -6   0   7       88.12       92.42      8.14 o
  -5   0   7       72.98       76.36      6.78 o
  -4   0   7        1.19       -1.81      1.54 o
  -3   0   7       79.19       79.91      6.16 o
  -2   0   7      347.49      371.67     11.92 o
  -1   0   7      545.75      557.33     20.57 o
   0   0   7      170.39      184.99      7.05 o
   1   0   7      751.13      713.43     19.99 o
   2   0   7      212.77      213.25      6.61 o
   3   0   7      135.08      143.94      3.66 o
   4   0   7       60.74       56.54      2.19 o
   5   0   7       37.32       34.60      3.44 o
   6   0   7       19.89       21.52      3.73 o
   7   0   7       14.38        7.34      3.81 o
  -7   1   7        3.08       -3.67     12.70 o
  -6   1   7       38.43       35.42      4.85 o
  -5   1   7      212.39      195.17     11.04 o
  -4   1   7        2.24       -2.17      2.03 o
  -3   1   7      139.68      140.79      7.74 o
  -2   1   7      483.01      498.23     13.31 o
  -1   1   7       26.45       31.50      2.95 o
   0   1   7      180.05      178.75      6.25 o
   1   1   7      120.86      126.84      8.36 o
   2   1   7        0.21        0.08      0.76 o
   3   1   7      194.74      204.27      5.37 o
   4   1   7       28.22       33.73      1.59 o
   5   1   7       27.40       30.88      3.19 o
   6   1   7       11.52        6.45      4.72 o
   7   1   7        0.75       -3.72      3.93 o
  -7   2   7        0.91        3.78      5.24 o
  -6   2   7       24.89       20.13      4.09 o
  -5   2   7       11.01       11.96      3.08 o
  -4   2   7      121.23      116.78      7.79 o
  -3   2   7       38.31       46.48      5.97 o
  -2   2   7      174.79      183.14      7.71 o
  -1   2   7      171.12      189.54      6.95 o
   0   2   7        5.75        5.93      1.54 o
   1   2   7      121.41      117.75      5.57 o
   2   2   7       10.47        8.87      1.00 o
   3   2   7       91.45       97.21      2.78 o
   4   2   7       32.11       35.89      2.05 o
   5   2   7        0.00       -0.40      1.28 o
   6   2   7        3.48        4.01      3.24 o
   7   2   7        1.63       -4.72      3.15 o
   8   2   7        0.31       -5.16      3.44 o
  -7   3   7        0.53        3.43      3.45 o
  -6   3   7       76.76       81.65      7.63 o
  -5   3   7        0.20       -0.45      2.10 o
  -4   3   7      142.65      153.17      8.79 o
  -3   3   7      155.09      149.14      7.89 o
  -2   3   7      449.86      462.38     17.82 o
  -1   3   7     1108.31     1226.72     16.75 o
   0   3   7        0.02        0.66      1.37 o
   1   3   7       19.87       16.74      3.04 o
   2   3   7        2.88        4.09      1.05 o
   3   3   7        1.82        3.44      0.68 o
   4   3   7       26.87       33.17      1.80 o
   5   3   7        0.30       -0.95      1.07 o
   6   3   7       35.56       30.76      3.22 o
   7   3   7        0.14       -4.30      2.87 o
   8   3   7        4.71       -1.56      4.43 o
  -7   4   7        4.25        7.20      3.11 o
  -6   4   7        3.82        3.56      2.78 o
  -5   4   7        0.00       -1.77      1.56 o
  -4   4   7      914.03      955.96     22.31 o
  -3   4   7       13.87        9.41      2.74 o
  -2   4   7        4.30       -0.93      1.44 o
  -1   4   7      398.78      447.95     18.02 o
   0   4   7       84.55       95.61      7.86 o
   1   4   7        1.56       24.54      4.44 o
   2   4   7        0.00        0.78      0.46 o
   3   4   7        2.70        2.29      0.40 o
   4   4   7       39.11       34.60      2.06 o
   5   4   7       23.31       27.63      2.20 o
   6   4   7        1.77        0.65      1.32 o
   7   4   7        0.80        0.16      2.10 o
   8   4   7        2.47        0.98      2.12 o
  -6   5   7        3.72        4.26      1.70 o
  -5   5   7       71.31       77.06      7.01 o
  -4   5   7      102.83       93.79     10.09 o
  -3   5   7       10.59        7.21      2.64 o
  -2   5   7      132.27      129.13     10.96 o
  -1   5   7        6.55        4.78      2.13 o
   0   5   7       96.17       93.77      8.33 o
   1   5   7       61.11       53.04      5.90 o
   2   5   7       14.79       12.32      1.21 o
   3   5   7       12.40       10.56      1.31 o
   4   5   7       51.91       45.74      2.42 o
   5   5   7        9.04        6.01      1.25 o
   6   5   7       19.89       21.26      3.50 o
   7   5   7       27.58       33.23      4.46 o
   8   5   7        3.71       12.43      5.73 o
  -6   6   7        0.46       -0.98      2.94 o
  -5   6   7       40.55       35.11      6.82 o
  -4   6   7       56.31       54.90      8.32 o
  -3   6   7      580.18      596.69     25.29 o
  -2   6   7       15.72       14.98      3.79 o
  -1   6   7       24.20       27.64      5.02 o
   0   6   7      104.24      100.28      8.87 o
   1   6   7       25.11       26.58      1.78 o
   2   6   7       29.09       31.95      1.96 o
   3   6   7      119.19      116.56      5.42 o
   4   6   7       17.26       16.65      1.76 o
   5   6   7       38.26       33.68      3.10 o
   6   6   7       22.74       14.74      3.29 o
   7   6   7        5.21        2.41      4.57 o
   8   6   7        1.10       -1.46      4.25 o
  -6   7   7        0.29       -0.24      2.59 o
  -5   7   7       30.13       28.30      6.13 o
  -4   7   7        2.03        4.30      3.56 o
  -3   7   7      398.43      407.78     21.21 o
  -2   7   7       35.95       40.03      6.70 o
  -1   7   7      261.57      278.86     15.98 o
   0   7   7       85.43       88.73      8.67 o
   1   7   7       13.50       12.15      2.42 o
   2   7   7       54.50       52.65      2.12 o
   3   7   7      130.21      129.43      7.08 o
   4   7   7      130.58      127.61      6.04 o
   5   7   7        8.62       11.87      2.49 o
   6   7   7       23.95       24.03      3.61 o
   7   7   7        1.04       -0.14      1.59 o
   8   7   7        0.54       -7.32      4.88 o
  -6   8   7        0.59        4.32      3.82 o
  -5   8   7       24.43       30.24      4.88 o
  -4   8   7        9.88        6.76      2.30 o
  -3   8   7        9.38        8.11      1.79 o
  -2   8   7        4.12        5.02      2.10 o
  -1   8   7       92.51       95.08      6.64 o
   0   8   7      431.92      429.14     14.19 o
   1   8   7       39.95       38.87      3.60 o
   2   8   7      157.46      145.06      3.83 o
   3   8   7        8.09        8.87      1.55 o
   4   8   7       65.27       62.40      4.21 o
   5   8   7       47.14       50.24     14.43 o
   6   8   7        7.22        9.75      3.12 o
   7   8   7        4.24        5.13      2.67 o
  -5   9   7        0.00       -1.33      2.78 o
  -4   9   7       49.40       44.97      8.44 o
  -3   9   7       66.76       70.70      9.68 o
  -2   9   7       93.35       91.88     10.18 o
  -1   9   7       75.59       72.26      8.20 o
   0   9   7       32.10       30.78      9.19 o
   1   9   7        0.26        2.18      1.19 o
   2   9   7        0.26        1.42      0.75 o
   3   9   7       99.65      100.43      5.10 o
   4   9   7        2.31        0.06      1.90 o
   5   9   7        9.85        8.53      2.85 o
   6   9   7        2.22        5.01      3.26 o
   7   9   7        6.76       14.44      5.09 o
  -5  10   7        6.22        6.39      3.95 o
  -4  10   7       19.65       14.62      5.47 o
  -3  10   7      116.33      143.21     14.10 o
  -2  10   7        0.07        0.92      1.63 o
  -1  10   7       25.83       24.07      3.75 o
   0  10   7        8.66        8.04      2.33 o
   1  10   7       28.70       28.48      3.38 o
   2  10   7       37.59       35.09      2.36 o
   3  10   7      115.08      116.15      5.31 o
   4  10   7       46.55       35.85      4.21 o
   5  10   7        2.17        0.64      2.89 o
   6  10   7        8.02        7.15      3.97 o
   7  10   7        0.00       -1.75      2.99 o
  -4  11   7        7.58        7.08      4.16 o
  -3  11   7        7.88        9.03      3.57 o
  -2  11   7        6.47        7.18      2.68 o
  -1  11   7        5.95        4.66      1.97 o
   0  11   7        6.60        3.16      2.66 o
   1  11   7      135.83      132.81      8.12 o
   2  11   7       18.72       20.90      2.47 o
   3  11   7      107.83      120.40      7.92 o
   4  11   7       15.62       15.09      3.01 o
   5  11   7        2.35        0.86      2.37 o
   6  11   7       18.76       20.17      6.10 o
   7  11   7        0.02       -2.29      2.18 o
  -3  12   7       37.89       44.23      7.47 o
  -2  12   7       57.57       52.68      6.28 o
  -1  12   7        0.47       -0.54      2.00 o
   0  12   7      105.76      102.85      7.69 o
   1  12   7        2.83        2.83      2.64 o
   2  12   7       51.74       59.69      9.01 o
   3  12   7       98.57      110.98      7.86 o
   4  12   7       19.51       19.90      3.66 o
   5  12   7       13.79       15.92      5.11 o
   6  12   7        2.02        6.25      4.01 o
  -3  13   7        8.99        7.29      2.76 o
  -2  13   7        0.03       -3.46      2.39 o
  -1  13   7        1.52       -0.38      1.34 o
   0  13   7       37.38       37.33      5.07 o
   1  13   7        5.39        5.09      2.12 o
   2  13   7        0.58        1.03      2.38 o
   3  13   7       77.11       93.77     11.83 o
   4  13   7       12.58       12.60      3.03 o
   5  13   7        0.09        0.07      2.92 o
   6  13   7        0.43        1.40      2.16 o
  -1  14   7        0.03       -0.66      2.12 o
   0  14   7        1.77        5.48      2.42 o
   1  14   7       21.08       21.96      6.14 o
   2  14   7        9.70        6.03      3.36 o
   3  14   7        0.52       -1.68      2.86 o
   4  14   7       32.10       48.40      9.27 o
   5  14   7        1.57       11.15      5.71 o
   0  15   7        0.03        3.76      2.30 o
   1  15   7        9.99       12.96      5.39 o
   2  15   7        1.89        3.47      2.51 o
   3  15   7        2.53        3.49      2.95 o
  -3  -9   8        0.21        2.56      3.67 o
  -2  -9   8        8.72        8.45      5.28 o
  -1  -9   8        0.32        2.02      3.14 o
   0  -9   8        2.06        1.68      2.42 o
   1  -9   8        7.16        8.84      5.78 o
  -4  -8   8        2.53        0.16      3.23 o
  -3  -8   8        6.66        5.22      3.57 o
  -2  -8   8       49.09       45.64      9.43 o
  -1  -8   8        4.23        2.79      2.36 o
   0  -8   8       11.79       12.51      4.35 o
   1  -8   8        8.41       10.51      4.45 o
   2  -8   8        1.79        2.50      2.06 o
   3  -8   8        0.24        6.09      5.33 o
  -5  -7   8        0.05       -1.19      2.99 o
  -4  -7   8        0.01        1.91      3.17 o
  -3  -7   8       38.38       29.46      6.95 o
  -2  -7   8      161.64      168.98     16.46 o
  -1  -7   8       13.00       17.97      5.63 o
   0  -7   8        0.47        1.32      3.37 o
   1  -7   8        0.10       -0.07      1.03 o
   2  -7   8        1.68        0.92      1.83 o
   3  -7   8       12.66       12.90      3.30 o
   4  -7   8        5.57        9.72      5.26 o
  -5  -6   8        2.00       -0.77      3.85 o
  -4  -6   8        1.85       -3.84      4.66 o
  -3  -6   8        6.65        5.41      3.43 o
  -2  -6   8       33.29       36.37      7.41 o
  -1  -6   8      119.28      120.96     12.61 o
   0  -6   8       21.30       20.00      5.15 o
   1  -6   8        5.53        4.34      1.42 o
   2  -6   8       19.53       16.19      2.70 o
   3  -6   8       22.57       22.63      4.13 o
   4  -6   8       10.47       11.35      3.24 o
  -6  -5   8        0.08       -0.35      2.65 o
  -5  -5   8        3.66        3.52      3.25 o
  -4  -5   8        2.12       -1.97      3.60 o
  -3  -5   8      101.58       97.29     11.84 o
  -2  -5   8       21.43       21.31      5.14 o
  -1  -5   8      104.12       97.17     10.97 o
   0  -5   8        3.84        1.76      2.34 o
   1  -5   8        0.35        0.51      1.15 o
   2  -5   8       37.61       38.27      3.90 o
   3  -5   8        0.18        1.96      1.36 o
   4  -5   8       22.83       19.46      3.98 o
   5  -5   8        2.43        0.99      2.50 o
  -6  -4   8       10.33       10.63      5.13 o
  -5  -4   8       13.44       14.09      5.08 o
  -4  -4   8       37.98       43.97      8.20 o
  -3  -4   8       72.00       68.57      9.73 o
  -2  -4   8        0.15        0.97      1.91 o
  -1  -4   8       42.56       41.36      6.81 o
   0  -4   8       25.03       25.94      5.41 o
   1  -4   8       29.37       29.03      3.99 o
   2  -4   8       11.26       12.85      2.31 o
   3  -4   8      105.82      114.36      6.31 o
   4  -4   8        2.36        5.14      2.44 o
   5  -4   8       35.83       38.59      7.95 o
   6  -4   8        0.00       -2.59      3.09 o
  -6  -3   8       11.92       27.74     12.10 o
  -5  -3   8      197.56      202.12     17.52 o
  -4  -3   8       21.85       15.35      4.62 o
  -3  -3   8       10.20        7.56      3.44 o
  -2  -3   8      114.92      117.24     11.67 o
  -1  -3   8       17.35       16.93      4.01 o
   0  -3   8        0.07       -4.07      3.30 o
   1  -3   8       14.07       13.13      3.77 o
   2  -3   8        2.32        1.91      1.16 o
   3  -3   8      150.55      155.91      6.99 o
   4  -3   8      127.85      121.88      8.79 o
   5  -3   8        5.50        1.97      1.54 o
   6  -3   8        5.60        1.93      1.94 o
  -6  -2   8        0.85        3.70      4.20 o
  -5  -2   8        7.64        7.53      8.87 o
  -4  -2   8       18.41       12.87      3.91 o
  -3  -2   8        8.36        8.71      3.70 o
  -2  -2   8        0.09       -0.31      2.08 o
  -1  -2   8       36.49       42.59      6.53 o
   0  -2   8        1.09        2.00      2.56 o
   1  -2   8        3.95        3.55      1.26 o
   2  -2   8       67.87       69.17      4.51 o
   3  -2   8      113.45      113.27      5.66 o
   4  -2   8        0.02       -0.19      1.42 o
   5  -2   8        8.71        8.57      2.27 o
   6  -2   8        1.04        1.69      5.04 o
  -7  -1   8        0.21       -0.39      2.76 o
  -6  -1   8       17.70       20.51      4.38 o
  -5  -1   8       32.80       38.05      5.54 o
  -4  -1   8        9.41        6.46      3.06 o
  -3  -1   8        0.40       -0.10      2.77 o
  -2  -1   8       69.85       76.82      9.15 o
  -1  -1   8      202.02      197.90     13.67 o
   0  -1   8       77.99       72.98      7.96 o
   1  -1   8        1.26        7.22      2.66 o
   2  -1   8        9.60        9.95      2.14 o
   3  -1   8      317.62      315.81      8.89 o
   4  -1   8       58.57       55.14      5.43 o
   5  -1   8        6.29        6.72      1.66 o
   6  -1   8        3.58        3.07      3.69 o
   7  -1   8        1.88        2.54      3.02 o
  -7   0   8        0.78       -2.25      2.22 o
  -6   0   8        0.91        1.02      1.81 o
  -5   0   8        8.40        4.44      1.99 o
  -4   0   8      373.48      354.97     14.45 o
  -3   0   8       75.91       79.58      6.86 o
  -2   0   8        0.75        1.49      2.81 o
  -1   0   8       90.06       90.17      8.96 o
   0   0   8       28.11       41.46      8.52 o
   1   0   8       95.35       98.62      8.11 o
   2   0   8      347.06      356.59     11.29 o
   3   0   8      233.70      232.38      5.22 o
   4   0   8        6.36        7.93      3.16 o
   5   0   8       55.94       49.45      4.27 o
   6   0   8        2.48        3.27      2.38 o
   7   0   8        1.04        4.04      3.91 o
  -7   1   8       20.27       17.71      4.18 o
  -6   1   8       21.79       20.33      3.74 o
  -5   1   8       40.24       33.50      4.57 o
  -4   1   8      179.49      166.19      9.79 o
  -3   1   8       83.45       85.17      6.45 o
  -2   1   8     1203.68     1212.19     21.95 o
  -1   1   8        3.50        4.27      1.29 o
   0   1   8        0.06        0.34      0.73 o
   1   1   8        4.30        5.32      2.25 o
   2   1   8       68.16       70.60      6.28 o
   3   1   8        0.06        0.01      0.44 o
   4   1   8       48.21       51.93      2.27 o
   5   1   8       17.36       18.43      2.63 o
   6   1   8        0.64        0.19      2.22 o
   7   1   8        2.55        1.01      2.51 o
  -7   2   8        2.82       -0.13      5.39 o
  -6   2   8       18.25       14.43      5.38 o
  -5   2   8        5.14       -0.19      4.35 o
  -4   2   8       76.68       62.33      5.90 o
  -3   2   8      276.64      296.13     11.56 o
  -2   2   8        1.12        3.14      1.87 o
  -1   2   8        1.08        0.33      1.74 o
   0   2   8        0.22        1.72      0.73 o
   1   2   8       21.23       21.10      3.64 o
   2   2   8       52.99       50.46      5.25 o
   3   2   8       39.96       40.13      2.12 o
   4   2   8        1.14        1.63      1.14 o
   5   2   8        0.92        1.02      1.08 o
   6   2   8        6.44        6.00      2.82 o
   7   2   8       15.67       12.31      4.72 o
  -6   3   8       14.43       11.19      2.92 o
  -5   3   8       96.08       91.92      7.91 o
  -4   3   8      222.98      222.18     11.04 o
  -3   3   8      244.40      233.52     12.86 o
  -2   3   8       58.72       52.28      4.25 o
  -1   3   8        7.25        6.78      3.52 o
   0   3   8        6.04        9.27      2.87 o
   1   3   8       40.46       39.32      5.30 o
   2   3   8        1.03        2.49      0.76 o
   3   3   8      355.56      363.79      5.65 o
   4   3   8       25.91       24.05      1.90 o
   5   3   8       15.18       16.72      2.15 o
   6   3   8        1.24       -1.59      2.37 o
   7   3   8        4.32       -0.19      2.11 o
  -6   4   8        1.50        2.90      2.21 o
  -5   4   8       11.53       11.69      2.91 o
  -4   4   8      300.38      314.80     13.01 o
  -3   4   8       50.83       46.93      4.66 o
  -2   4   8      402.22      405.14     16.75 o
  -1   4   8       16.93       18.34      1.98 o
   0   4   8      128.98      129.97      9.79 o
   1   4   8       29.72       21.29      3.81 o
   2   4   8      126.64      113.69      4.33 o
   3   4   8       15.36       16.14      1.37 o
   4   4   8       11.25        9.90      1.16 o
   5   4   8        7.81        5.11      1.20 o
   6   4   8        2.61       -0.58      1.14 o
   7   4   8        0.71       -0.36      2.56 o
   8   4   8        2.74        0.62      1.92 o
  -6   5   8        0.69        2.39      1.87 o
  -5   5   8       25.05       19.90      3.62 o
  -4   5   8       70.79       72.08      6.45 o
  -3   5   8       47.04       34.27      3.81 o
  -2   5   8        6.83        5.55      1.29 o
  -1   5   8       49.38       50.05      3.59 o
   0   5   8      699.92      712.57     23.54 o
   1   5   8      181.17      167.09     10.90 o
   2   5   8      142.56      146.31      4.82 o
   3   5   8        3.10        2.15      0.89 o
   4   5   8        0.49       -0.24      1.77 o
   5   5   8        0.40       -0.90      1.07 o
   6   5   8       22.99       22.15      2.92 o
   7   5   8       13.43       16.55      3.53 o
   8   5   8        0.20       -1.36      2.63 o
  -6   6   8        0.61        0.64      1.84 o
  -5   6   8       12.37        9.05      2.52 o
  -4   6   8       47.47       39.04      6.99 o
  -3   6   8       31.01       25.26      5.79 o
  -2   6   8      119.38      103.47     10.55 o
  -1   6   8       29.52       29.89      5.65 o
   0   6   8       15.54       22.33      4.54 o
   1   6   8       69.82       76.86      7.55 o
   2   6   8       42.79       41.09      3.35 o
   3   6   8       14.36       10.49      1.85 o
   4   6   8        1.06       -0.13      0.84 o
   5   6   8       15.12        9.30      2.15 o
   6   6   8        6.41        0.86      2.19 o
   7   6   8       38.16       41.48      4.27 o
   8   6   8       20.27       15.82      4.89 o
  -6   7   8       16.23       10.54      2.89 o
  -5   7   8        2.15        2.25      2.54 o
  -4   7   8       76.86       75.52     10.15 o
  -3   7   8       15.94       10.92      4.45 o
  -2   7   8      395.20      402.68     20.91 o
  -1   7   8        0.28        2.72      2.92 o
   0   7   8        7.15       10.94      3.55 o
   1   7   8       61.51       56.64      2.77 o
   2   7   8        8.38        7.96      1.28 o
   3   7   8       13.37       13.68      2.11 o
   4   7   8        2.91        0.03      1.79 o
   5   7   8        9.07       12.00      1.72 o
   6   7   8       44.83       40.60      3.97 o
   7   7   8        7.36        4.33      2.91 o
  -5   8   8       13.36       14.83      3.48 o
  -4   8   8        0.18       -2.78      2.83 o
  -3   8   8        1.54        0.40      1.75 o
  -2   8   8        0.03       -2.92      2.43 o
  -1   8   8       78.84       88.23     10.04 o
   0   8   8        3.80        1.33      2.97 o
   1   8   8       17.57       17.74      1.93 o
   2   8   8       67.76       67.05      2.83 o
   3   8   8      233.69      232.81      8.12 o
   4   8   8       88.84       88.96      5.29 o
   5   8   8        3.83        0.16      1.30 o
   6   8   8        8.94        5.92      2.44 o
   7   8   8       23.89       33.14      4.98 o
  -5   9   8        4.28        2.51      1.81 o
  -4   9   8        0.14       -3.00      3.06 o
  -3   9   8       33.54       27.46      4.50 o
  -2   9   8        2.19        1.32      1.38 o
  -1   9   8       26.44       21.83      4.38 o
   0   9   8      162.70      176.01      8.94 o
   1   9   8        1.22        0.47      1.33 o
   2   9   8       44.44       45.95      2.69 o
   3   9   8       44.82       46.43      3.67 o
   4   9   8      215.82      217.84      8.37 o
   5   9   8        0.03       -3.28      2.51 o
   6   9   8       29.95       27.60      4.34 o
   7   9   8        6.81       10.04      3.93 o
  -4  10   8       32.10       36.89      8.04 o
  -3  10   8      106.59      101.42     12.13 o
  -2  10   8       16.34       17.11      4.46 o
  -1  10   8        7.59        6.02      2.06 o
   0  10   8      175.20      174.45      9.31 o
   1  10   8        4.25        2.62      3.67 o
   2  10   8      239.86      241.37      6.26 o
   3  10   8       13.80       13.95      2.63 o
   4  10   8       66.24       58.10      4.24 o
   5  10   8        1.12       -2.61      2.43 o
   6  10   8        0.08       -0.63      1.87 o
   7  10   8       12.06        9.68      4.30 o
  -4  11   8       29.40       31.59      7.68 o
  -3  11   8       11.80       14.79      5.15 o
  -2  11   8        1.78        0.51      1.30 o
  -1  11   8       28.72       27.81      4.29 o
   0  11   8       24.01       29.55      4.04 o
   1  11   8        0.00       -0.99      1.58 o
   2  11   8       52.66       51.76      8.23 o
   3  11   8      156.76      174.45      9.92 o
   4  11   8       12.09       11.75      2.89 o
   5  11   8        0.04       -0.86      2.22 o
   6  11   8        0.06       -1.14      2.51 o
  -3  12   8       12.84       16.99      4.05 o
  -2  12   8       10.33       16.29      3.77 o
  -1  12   8        1.48        1.59      3.20 o
   0  12   8        0.09       -0.55      1.63 o
   1  12   8       43.56       37.33      4.51 o
   2  12   8        0.41        0.29      2.30 o
   3  12   8        2.03        5.40      2.72 o
   4  12   8       36.29       36.19      4.84 o
   5  12   8        0.52       -1.96      2.51 o
   6  12   8        0.50       -0.02      2.50 o
  -2  13   8       14.54       19.15      4.04 o
  -1  13   8        0.12        0.51      1.81 o
   0  13   8        6.04        8.05      2.42 o
   1  13   8        0.51       -1.71      2.03 o
   2  13   8       34.21       39.03      7.91 o
   3  13   8       21.88       23.45      6.04 o
   4  13   8        0.07       -1.12      2.01 o
   5  13   8       10.54       20.98      4.29 o
  -1  14   8        1.34        0.60      1.49 o
   0  14   8        2.21        0.83      1.66 o
   1  14   8        0.01       -1.38      2.44 o
   2  14   8        1.62        0.79      1.97 o
   3  14   8        2.99        6.56      3.27 o
   4  14   8        0.93        2.86      3.68 o
   0  15   8        7.96        6.09      3.32 o
   1  15   8        9.19        9.69      4.33 o
   2  15   8        0.28       -0.66      3.06 o
   3  15   8        0.83        0.97      2.44 o
  -3  -8   9        0.09       -4.85      5.19 o
  -2  -8   9       14.17       10.60      5.17 o
  -1  -8   9        1.09        1.64      2.82 o
   0  -8   9        3.77        6.28      3.71 o
   1  -8   9        6.76        0.50      2.37 o
   2  -8   9        0.01        0.18      1.84 o
  -4  -7   9        0.09       -4.28      4.23 o
  -3  -7   9        0.31       -2.11      3.28 o
  -2  -7   9       15.96       16.46      5.69 o
  -1  -7   9       54.31       65.69     10.49 o
   0  -7   9        0.12        1.02      1.56 o
   1  -7   9        1.62        4.02      2.19 o
   2  -7   9        1.08        1.32      1.50 o
   3  -7   9        1.40        3.16      2.12 o
  -5  -6   9        0.46        1.49      2.57 o
  -4  -6   9        1.20        1.75      2.46 o
  -3  -6   9      116.10      115.05     14.19 o
  -2  -6   9       64.81       57.97      9.45 o
  -1  -6   9        2.69        0.56      2.59 o
   0  -6   9       10.13       10.84      4.66 o
   1  -6   9        7.44       10.91      2.84 o
   2  -6   9       10.16        9.79      2.39 o
   3  -6   9       21.36       20.70      4.31 o
   4  -6   9       18.69       18.56      4.07 o
  -5  -5   9        4.92        1.94      3.85 o
  -4  -5   9        2.83       -3.47      4.67 o
  -3  -5   9       84.90       76.40     11.65 o
  -2  -5   9        7.15        7.99      3.92 o
  -1  -5   9       56.96       51.49      8.13 o
   0  -5   9       10.41        6.57      3.31 o
   1  -5   9       13.05        8.90      2.42 o
   2  -5   9        0.00       -0.64      1.50 o
   3  -5   9        0.59        0.57      1.70 o
   4  -5   9        4.02        4.48      2.28 o
  -5  -4   9       15.03       18.80      5.61 o
  -4  -4   9        8.14        8.00      3.46 o
  -3  -4   9       12.24       12.28      4.19 o
  -2  -4   9       31.12       38.39      7.43 o
  -1  -4   9       14.40       13.93      4.16 o
   0  -4   9       90.89       77.74      9.15 o
   1  -4   9       16.88       16.79      3.21 o
   2  -4   9        2.68        2.89      1.23 o
   3  -4   9       19.95       20.18      2.94 o
   4  -4   9        0.06        2.01      2.05 o
   5  -4   9       13.38       15.12      3.57 o
  -6  -3   9        1.35        1.76      2.99 o
  -5  -3   9        3.02        3.86      3.55 o
  -4  -3   9        8.29       11.12      4.67 o
  -3  -3   9        1.52       -0.54      2.36 o
  -2  -3   9        5.91        2.22      2.30 o
  -1  -3   9        0.09       -3.78      3.82 o
   0  -3   9       11.67        5.91      2.08 o
   1  -3   9       79.21       78.16      8.94 o
   2  -3   9        4.31        3.53      1.25 o
   3  -3   9       27.88       33.01      3.60 o
   4  -3   9        6.34        6.68      2.38 o
   5  -3   9       14.73       13.68      3.44 o
   6  -3   9        1.30        0.73      3.06 o
  -6  -2   9       19.29       26.29     11.04 o
  -5  -2   9       12.80       12.60      4.92 o
  -4  -2   9        8.54        8.41      4.21 o
  -3  -2   9       18.00       17.65      4.88 o
  -2  -2   9        3.26       -1.30      2.63 o
  -1  -2   9       94.13      117.04     11.34 o
   0  -2   9      159.78      173.64     13.18 o
   1  -2   9       48.28       50.26      7.01 o
   2  -2   9        3.50        1.78      2.47 o
   3  -2   9      134.06      134.21      6.58 o
   4  -2   9        1.57        1.59      1.99 o
   5  -2   9       16.11       18.59      4.01 o
   6  -2   9        0.21        0.69      1.79 o
  -6  -1   9        0.33        4.74      2.73 o
  -5  -1   9        1.63        3.75      7.83 o
  -4  -1   9        2.81        1.95      2.37 o
  -3  -1   9        3.00        3.33      2.96 o
  -2  -1   9       23.60       31.30      6.00 o
  -1  -1   9      197.82      211.13     15.03 o
   0  -1   9       58.84       55.24      7.23 o
   1  -1   9      261.48      250.96     14.83 o
   2  -1   9        0.02        1.89      1.71 o
   3  -1   9        1.28        1.33      1.16 o
   4  -1   9        3.90        4.97      1.73 o
   5  -1   9        0.10       -1.60      1.70 o
   6  -1   9        0.07        2.11      3.30 o
  -6   0   9       32.33       26.47      4.91 o
  -5   0   9        1.10        3.72      2.91 o
  -4   0   9       76.14       89.78      7.79 o
  -3   0   9        2.07        0.29      2.61 o
  -2   0   9        0.69        0.29      1.92 o
  -1   0   9        3.93        2.23      2.21 o
   0   0   9       42.38       38.36      6.13 o
   1   0   9       28.68       25.55      4.68 o
   2   0   9       10.68       10.83      2.27 o
   3   0   9      285.56      281.13      6.72 o
   4   0   9       99.84       95.48      7.16 o
   5   0   9        0.05        1.47      2.36 o
   6   0   9        0.20        3.10      2.43 o
   7   0   9        1.34        6.99      4.27 o
  -6   1   9        0.07       -3.04      2.08 o
  -5   1   9      111.80      114.11      9.06 o
  -4   1   9        0.35       -0.78      2.09 o
  -3   1   9        4.81        3.33      3.21 o
  -2   1   9      164.55      175.92     13.85 o
  -1   1   9       25.62       37.97      6.43 o
   0   1   9       56.57       47.84      5.36 o
   1   1   9       29.31       30.91      4.94 o
   2   1   9        3.83        4.24      1.95 o
   3   1   9      153.66      144.45      5.22 o
   4   1   9        8.58       10.67      2.68 o
   5   1   9        4.21        2.28      1.66 o
   6   1   9        4.17        6.07      2.43 o
   7   1   9        0.01        1.08      2.58 o
  -6   2   9       15.03        7.68      2.49 o
  -5   2   9       10.73        7.55      2.55 o
  -4   2   9      302.38      320.11     13.74 o
  -3   2   9      374.27      375.05     13.61 o
  -2   2   9       82.61       86.14      6.26 o
  -1   2   9       46.00       53.22      7.19 o
   0   2   9       32.23       26.61      2.51 o
   1   2   9       16.78       19.69      2.33 o
   2   2   9       97.35       96.39      7.86 o
   3   2   9        0.04        0.42      0.70 o
   4   2   9        0.13        0.83      0.70 o
   5   2   9        3.52        7.04      1.74 o
   6   2   9        8.41        7.92      2.80 o
   7   2   9       31.32       40.47      8.90 o
  -6   3   9        0.03       -0.97      5.87 o
  -5   3   9       21.04       12.96      5.51 o
  -4   3   9      269.00      263.20     12.38 o
  -3   3   9      282.97      296.82     11.88 o
  -2   3   9       17.98       16.21      2.62 o
  -1   3   9       11.35       10.87      3.58 o
   0   3   9       20.80       16.96      4.08 o
   1   3   9      374.38      388.11     16.71 o
   2   3   9        2.61        2.37      1.46 o
   3   3   9        0.76        0.35      0.74 o
   4   3   9       10.68        8.74      1.31 o
   5   3   9        1.37        2.75      2.43 o
   6   3   9        3.20        2.07      1.17 o
   7   3   9        4.33        0.22      1.61 o
  -6   4   9        0.02        0.65      1.94 o
  -5   4   9        3.03        4.26      1.81 o
  -4   4   9       10.46       10.00      2.87 o
  -3   4   9       11.90       18.18      5.94 o
  -2   4   9       91.17       85.86      5.57 o
  -1   4   9       19.11       24.11      5.04 o
   0   4   9       30.04       30.96      5.19 o
   1   4   9       26.82       26.79      4.77 o
   2   4   9        1.28        0.04      0.76 o
   3   4   9        7.74        6.81      0.88 o
   4   4   9       58.51       60.79      3.56 o
   5   4   9       49.97       50.23      3.43 o
   6   4   9        1.47        1.02      1.08 o
   7   4   9        0.02       -0.25      1.59 o
  -6   5   9        0.22        1.25      1.86 o
  -5   5   9        3.13        1.42      1.73 o
  -4   5   9      141.88      142.48      9.21 o
  -3   5   9        0.08       -0.45      1.73 o
  -2   5   9        1.28        0.88      2.97 o
  -1   5   9        3.70        1.78      1.53 o
   0   5   9      173.24      193.25     13.10 o
   1   5   9       14.89       17.80      3.94 o
   2   5   9      276.63      279.50      7.39 o
   3   5   9        1.00        1.79      0.70 o
   4   5   9       72.21       88.78      4.14 o
   5   5   9       71.68       69.42      4.05 o
   6   5   9       18.62       20.06      2.38 o
   7   5   9        8.54        5.29      3.34 o
  -6   6   9        0.27       -1.52      1.70 o
  -5   6   9       17.39       15.73      3.62 o
  -4   6   9       94.60       96.29      7.69 o
  -3   6   9        0.60        0.32      1.27 o
  -2   6   9        9.37       11.02      2.02 o
  -1   6   9       18.68       23.90      2.54 o
   0   6   9      157.50      153.62     12.01 o
   1   6   9       46.98       44.37      6.30 o
   2   6   9       54.25       50.75      4.55 o
   3   6   9       15.85       15.19      2.91 o
   4   6   9        4.04        5.42      1.60 o
   5   6   9       44.87       38.89      2.99 o
   6   6   9        0.03       -2.34      1.93 o
   7   6   9        0.61        1.49      1.91 o
  -5   7   9        1.09        0.60      1.85 o
  -4   7   9       55.14       54.30      5.92 o
  -3   7   9       61.33       63.34      9.17 o
  -2   7   9      191.59      202.16     15.51 o
  -1   7   9       80.27       84.80      9.90 o
   0   7   9       97.37       86.75      9.59 o
   1   7   9        1.33        0.76      1.32 o
   2   7   9        1.87        1.28      1.79 o
   3   7   9      241.75      250.39     10.37 o
   4   7   9       24.25       22.65      3.71 o
   5   7   9        3.25        4.57      1.32 o
   6   7   9        2.51        2.77      1.09 o
   7   7   9        6.95        2.29      3.50 o
  -5   8   9        7.20        6.93      3.28 o
  -4   8   9       14.01       15.13      4.56 o
  -3   8   9       69.65       55.95      8.81 o
  -2   8   9        7.88        8.93      3.89 o
  -1   8   9        1.88       -0.94      2.50 o
   0   8   9       73.37       74.62      9.15 o
   1   8   9       36.52       35.21      4.26 o
   2   8   9       26.14       25.81      3.07 o
   3   8   9       23.45       23.02      2.94 o
   4   8   9        1.54        1.17      1.58 o
   5   8   9       24.21       17.56      2.59 o
   6   8   9        3.89        3.19      1.76 o
   7   8   9        5.89        5.79      2.32 o
  -5   9   9        4.53        5.30      2.62 o
  -4   9   9        3.40        2.89      1.87 o
  -3   9   9        0.01        0.53      2.53 o
  -2   9   9        2.11        2.29      2.79 o
  -1   9   9       38.77       36.32      4.56 o
   0   9   9        2.70        0.39      2.46 o
   1   9   9       21.53       18.38      2.73 o
   2   9   9      102.66      107.70      5.47 o
   3   9   9      754.27      719.62     15.10 o
   4   9   9       42.61       43.40      4.04 o
   5   9   9        1.25       -0.58      1.60 o
   6   9   9        3.44       -0.72      2.17 o
   7   9   9       16.52       21.03      4.46 o
  -4  10   9       18.07       18.36      6.12 o
  -3  10   9        4.70        4.10      2.90 o
  -2  10   9        7.26        4.99      2.62 o
  -1  10   9      124.71      111.80     11.17 o
   0  10   9        0.67       -0.34      1.21 o
   1  10   9       28.45       25.64      3.29 o
   2  10   9        2.59        5.26      1.59 o
   3  10   9      113.85      124.85      6.30 o
   4  10   9       80.74       83.68      5.45 o
   5  10   9       15.22       16.70      3.37 o
   6  10   9        1.45        0.30      2.05 o
   7  10   9        1.44       -0.29      4.44 o
  -4  11   9        9.17       10.80      5.14 o
  -3  11   9       14.59       12.96      4.42 o
  -2  11   9        0.37        1.02      1.44 o
  -1  11   9       28.91       23.16      3.99 o
   0  11   9       13.83       12.34      2.69 o
   1  11   9       72.37       72.88      5.89 o
   2  11   9        0.14       -0.38      1.43 o
   3  11   9      127.99      138.49      9.19 o
   4  11   9        1.25        2.40      1.79 o
   5  11   9        4.90        6.31      2.08 o
   6  11   9        5.58        5.12      2.38 o
  -3  12   9       13.79       18.06      3.86 o
  -2  12   9       21.88       20.54      4.18 o
  -1  12   9        0.39        1.77      1.34 o
   0  12   9       12.36       16.55      3.34 o
   1  12   9       81.00       85.45     11.25 o
   2  12   9       21.88       19.75      5.60 o
   3  12   9        9.80       11.67      3.16 o
   4  12   9       48.57       54.04      6.35 o
   5  12   9        1.65        1.74      1.72 o
   6  12   9        0.06       -0.88      1.72 o
  -2  13   9       11.99       14.09      3.83 o
  -1  13   9        1.23        1.66      1.77 o
   0  13   9        3.87        1.75      1.37 o
   1  13   9        6.81        5.86      3.41 o
   2  13   9        4.24        1.07      2.91 o
   3  13   9       28.41       31.42      7.38 o
   4  13   9        0.08        2.22      1.93 o
   5  13   9        0.01        0.57      1.54 o
  -1  14   9        0.02       -1.97      1.76 o
   0  14   9        0.02       -1.26      1.97 o
   1  14   9        0.28        0.32      2.69 o
   2  14   9        0.89        2.99      3.15 o
   3  14   9        1.12        1.00      2.24 o
   4  14   9        0.03        2.14      2.98 o
   1  15   9        0.34        2.64      2.98 o
   2  15   9        6.01        7.78      4.17 o
  -3  -7  10        1.45        3.65      4.81 o
  -2  -7  10       42.56       39.56      8.74 o
  -1  -7  10        3.04        4.72      4.76 o
   0  -7  10       23.04       23.45      4.34 o
   1  -7  10        0.99        0.35      1.59 o
   2  -7  10        3.69        1.19      1.48 o
  -4  -6  10        2.57        6.44      4.23 o
  -3  -6  10        6.11        9.91      4.79 o
  -2  -6  10       11.35       20.96      6.74 o
  -1  -6  10        0.08        4.10      2.74 o
   0  -6  10        0.03       -1.06      1.84 o
   1  -6  10       37.17       42.18      5.35 o
   2  -6  10        0.00       -1.33      1.55 o
   3  -6  10        0.26        0.13      3.55 o
  -4  -5  10        2.65       -0.48      2.70 o
  -3  -5  10       48.49       52.84      9.88 o
  -2  -5  10       23.95       26.01      7.02 o
  -1  -5  10        1.70        0.68      2.69 o
   0  -5  10        3.03       -1.21      2.69 o
   1  -5  10        5.23        4.57      2.24 o
   2  -5  10       17.94       18.25      3.54 o
   3  -5  10        1.40        2.39      1.98 o
   4  -5  10       23.40       24.36      6.33 o
  -5  -4  10       18.65       25.41      6.73 o
  -4  -4  10       22.19       21.16      6.31 o
  -3  -4  10       24.99       26.71      7.21 o
  -2  -4  10       32.65       34.77      7.59 o
  -1  -4  10        0.15        1.15      3.13 o
   0  -4  10        5.08        2.11      2.49 o
   1  -4  10        4.63        1.40      1.99 o
   2  -4  10        0.00       -0.25      1.43 o
   3  -4  10        0.88        0.04      1.68 o
   4  -4  10        6.36        6.24      4.65 o
  -5  -3  10        7.03       10.45      5.11 o
  -4  -3  10       79.95       86.49     12.21 o
  -3  -3  10        1.86        2.15      3.28 o
  -2  -3  10       12.40       11.72      4.55 o
  -1  -3  10        2.01        0.92      1.96 o
   0  -3  10        3.69        5.42      3.25 o
   1  -3  10        1.67        2.83      1.62 o
   2  -3  10        0.20       -0.48      1.22 o
   3  -3  10        5.89        5.51      2.29 o
   4  -3  10        7.40        7.27      2.46 o
   5  -3  10       34.23       34.14      5.46 o
  -5  -2  10        0.15        5.01      4.64 o
  -4  -2  10       30.04       38.69      7.83 o
  -3  -2  10       53.38       46.44      8.24 o
  -2  -2  10       51.84       45.20      7.96 o
  -1  -2  10       41.32       39.71      7.08 o
   0  -2  10      198.62      203.00     15.00 o
   1  -2  10        1.87        0.97      1.76 o
   2  -2  10        0.03       -1.38      1.79 o
   3  -2  10       13.28       15.12      2.88 o
   4  -2  10       15.22       19.41      3.96 o
   5  -2  10       17.10       18.19      4.05 o
  -6  -1  10        1.46        4.63      9.63 o
  -5  -1  10       47.35       54.62      9.72 o
  -4  -1  10       45.83       55.65      9.16 o
  -3  -1  10       77.74       65.83      9.77 o
  -2  -1  10        6.76        6.39      3.51 o
  -1  -1  10      137.21      139.40     12.55 o
   0  -1  10      202.75      198.66     14.51 o
   1  -1  10       68.38       72.66      8.35 o
   2  -1  10       41.86       42.69      4.68 o
   3  -1  10        2.03        3.56      1.19 o
   4  -1  10       28.94       23.32      5.08 o
   5  -1  10        8.07        6.26      2.50 o
   6  -1  10        0.07       -1.76      1.99 o
  -6   0  10        1.98        4.57      2.88 o
  -5   0  10       75.81       83.77      8.45 o
  -4   0  10        0.01       -2.38      3.43 o
  -3   0  10        3.99        2.69      3.15 o
  -2   0  10        0.28        1.08      2.45 o
  -1   0  10      149.87      147.51     12.73 o
   0   0  10       12.28        5.08      2.03 o
   1   0  10        1.35        0.60      2.24 o
   2   0  10        0.36        0.08      1.40 o
   3   0  10       74.31       82.07      6.04 o
   4   0  10       29.30       31.90      4.41 o
   5   0  10        2.51        4.54      1.92 o
   6   0  10        0.02        0.50      2.48 o
  -6   1  10        0.56        2.64      5.26 o
  -5   1  10        0.33        4.51      2.75 o
  -4   1  10        0.11       -0.14      2.78 o
  -3   1  10        0.95       -3.01      3.63 o
  -2   1  10       49.34       53.60      8.28 o
  -1   1  10       56.70       55.35      7.87 o
   0   1  10        8.21        5.71      4.07 o
   1   1  10       11.57       11.15      3.24 o
   2   1  10        9.33        9.32      2.83 o
   3   1  10       55.20       62.26      3.76 o
   4   1  10       46.68       46.59      7.91 o
   5   1  10        1.54        1.48      1.39 o
   6   1  10        2.20        4.76      2.34 o
  -6   2  10        0.24       -0.74      2.28 o
  -5   2  10       45.73       58.37      6.74 o
  -4   2  10      226.63      243.68     12.62 o
  -3   2  10      158.35      162.63      9.65 o
  -2   2  10      113.14      115.68     11.65 o
  -1   2  10       22.29       24.67      5.25 o
   0   2  10       15.79       14.36      2.04 o
   1   2  10        1.10        2.16      1.79 o
   2   2  10        0.62        1.50      1.35 o
   3   2  10       22.27       26.11      2.49 o
   4   2  10        1.79        0.82      2.06 o
   5   2  10       17.27       27.11      4.54 o
   6   2  10        0.00        1.81      1.63 o
   7   2  10        2.09       13.41      5.94 o
  -6   3  10        0.87       -2.66      2.18 o
  -5   3  10       53.57       50.36      6.02 o
  -4   3  10       20.37       18.74      3.47 o
  -3   3  10      254.25      238.31     12.25 o
  -2   3  10        0.97        4.16      4.56 o
  -1   3  10        8.10        6.85      3.38 o
   0   3  10       43.84       42.17      6.50 o
   1   3  10        4.79        4.41      2.49 o
   2   3  10       31.43       27.36      4.67 o
   3   3  10        1.84        4.37      1.22 o
   4   3  10       25.74       22.96      4.71 o
   5   3  10       45.77       52.41      6.58 o
   6   3  10        2.08        0.65      1.20 o
   7   3  10       12.36       23.14      7.55 o
  -6   4  10        0.28       -2.69      3.21 o
  -5   4  10        5.83        2.43      4.67 o
  -4   4  10       56.96       55.72      5.86 o
  -3   4  10      109.34      103.93      7.16 o
  -2   4  10       79.30       77.75      5.65 o
  -1   4  10       10.11        6.42      2.79 o
   0   4  10       21.52       25.81      5.23 o
   1   4  10       39.04       47.66      6.29 o
   2   4  10       28.87       31.62      3.49 o
   3   4  10       11.40        9.93      1.21 o
   4   4  10        0.68        0.10      0.83 o
   5   4  10       11.39        9.83      1.85 o
   6   4  10        0.71        1.81      3.10 o
   7   4  10        4.12        4.37      3.71 o
  -5   5  10        7.16        5.95      2.59 o
  -4   5  10       14.64       15.86      3.44 o
  -3   5  10       65.68       74.61      6.32 o
  -2   5  10       49.84       48.80      4.31 o
  -1   5  10       12.93       16.96      4.29 o
   0   5  10        1.93        0.00      2.08 o
   1   5  10       42.02       43.65      6.18 o
   2   5  10      110.87      117.06      6.98 o
   3   5  10       27.73       24.82      1.75 o
   4   5  10       24.68       27.99      2.37 o
   5   5  10        0.00       -0.45      1.52 o
   6   5  10        0.53       -0.92      1.66 o
   7   5  10        0.10       -3.89      3.99 o
  -5   6  10        4.04        7.38      3.31 o
  -4   6  10       57.72       66.42      6.63 o
  -3   6  10       27.29       23.55      3.74 o
  -2   6  10      196.80      216.79      9.41 o
  -1   6  10       78.42       76.57      4.41 o
   0   6  10       61.77       61.80      7.94 o
   1   6  10       25.37       27.31      5.48 o
   2   6  10      198.67      192.58      9.08 o
   3   6  10       49.54       50.62      3.76 o
   4   6  10       78.64       82.20      5.45 o
   5   6  10       90.02       80.54      5.69 o
   6   6  10        1.63        0.02      1.27 o
   7   6  10        0.12        0.20      3.09 o
  -5   7  10       16.33       24.21      4.47 o
  -4   7  10       11.52       10.34      2.96 o
  -3   7  10       32.76       39.07      4.67 o
  -2   7  10       46.07       48.56      4.69 o
  -1   7  10       43.31       48.22      3.78 o
   0   7  10        7.68       12.59      3.88 o
   1   7  10      197.98      195.38     13.96 o
   2   7  10      127.53      129.53      7.89 o
   3   7  10       38.25       39.31      5.21 o
   4   7  10        0.92        1.98      1.19 o
   5   7  10        0.22        0.12      0.93 o
   6   7  10        0.20       -0.45      1.22 o
   7   7  10        0.46        5.28      3.89 o
  -5   8  10        0.06        0.30      3.04 o
  -4   8  10        0.25       -0.81      2.41 o
  -3   8  10       26.66       22.39      6.07 o
  -2   8  10       70.65       72.38     10.05 o
  -1   8  10       81.40       68.25      9.45 o
   0   8  10       59.88       61.46      8.47 o
   1   8  10      117.95      117.56      8.23 o
   2   8  10      213.74      205.03      7.47 o
   3   8  10       29.54       31.69      3.61 o
   4   8  10       21.24       24.67      3.11 o
   5   8  10       14.36       16.39      2.62 o
   6   8  10        0.88        0.46      3.32 o
   7   8  10        0.33        1.79      2.43 o
  -4   9  10        0.63       -0.03      2.90 o
  -3   9  10       18.24       14.31      4.97 o
  -2   9  10       56.42       58.02      9.15 o
  -1   9  10        6.13        2.50      2.70 o
   0   9  10        1.70        0.76      2.83 o
   1   9  10       64.84       60.88      5.06 o
   2   9  10       21.98       19.99      5.42 o
   3   9  10      111.55      114.87      6.38 o
   4   9  10       12.32       13.22      2.42 o
   5   9  10        0.22       -0.15      1.29 o
   6   9  10        3.28        1.78      1.57 o
   7   9  10        0.59       -1.46      1.71 o
  -4  10  10        0.32       -0.23      1.59 o
  -3  10  10       19.09       16.07      3.65 o
  -2  10  10       30.82       28.39      5.85 o
  -1  10  10        4.41        1.46      1.35 o
   0  10  10        1.52        0.33      1.13 o
   1  10  10        9.17        8.92      2.00 o
   2  10  10      366.36      369.43     21.76 o
   3  10  10       20.09       20.16      2.81 o
   4  10  10       18.51       15.43      2.66 o
   5  10  10        0.31       -0.86      1.31 o
   6  10  10        0.62        0.32      1.87 o
  -3  11  10        9.68       14.75      5.41 o
  -2  11  10        2.10        1.16      1.84 o
  -1  11  10        8.81        7.71      2.42 o
   0  11  10       96.83       86.12      7.11 o
   1  11  10        2.30        1.41      2.23 o
   2  11  10        0.63        1.88      1.46 o
   3  11  10        6.22       11.02      2.95 o
   4  11  10        4.00        7.27      2.85 o
   5  11  10        0.57       -1.03      1.63 o
   6  11  10        0.08       -1.00      2.35 o
  -3  12  10       14.46       15.43      5.32 o
  -2  12  10        0.19        1.57      1.58 o
  -1  12  10        3.51        2.71      1.71 o
   0  12  10        0.22        2.84      2.19 o
   1  12  10       37.82       39.94      8.07 o
   2  12  10        0.04       -1.22      2.72 o
   3  12  10        0.30        3.73      3.30 o
   4  12  10        1.91        3.83      3.32 o
   5  12  10        1.07        0.13      2.88 o
  -2  13  10       17.80       20.33      4.40 o
  -1  13  10        3.14        6.80      2.73 o
   0  13  10       34.52       26.24      7.13 o
   1  13  10        7.50        6.40      4.23 o
   2  13  10        0.81        4.06      3.10 o
   3  13  10        3.79        8.46      5.16 o
   4  13  10        0.00        2.74      2.28 o
   5  13  10        0.93        3.67      2.15 o
   0  14  10        2.01        6.98      4.40 o
   1  14  10        3.43        2.74      2.06 o
   2  14  10        0.52        2.87      3.46 o
   3  14  10        1.22        1.03      2.58 o
   4  14  10        5.53       10.47      5.54 o
  -2  -6  11       63.50       67.59     11.96 o
  -1  -6  11       23.38       30.10      7.90 o
   0  -6  11       23.47       23.20      6.32 o
   1  -6  11        9.07        5.87      2.33 o
   2  -6  11        1.61        0.13      1.54 o
  -3  -5  11       23.69       20.41      7.02 o
  -2  -5  11        6.44        6.24      4.94 o
  -1  -5  11       13.09       20.56      5.70 o
   0  -5  11       55.93       65.29     10.00 o
   1  -5  11       14.48       17.25      3.69 o
   2  -5  11        0.76        2.53      1.67 o
   3  -5  11        1.51       -1.93      3.07 o
  -4  -4  11        8.37        7.29      3.68 o
  -3  -4  11        0.01        1.79      2.89 o
  -2  -4  11        0.12       -3.03      3.91 o
  -1  -4  11        2.34       -1.12      3.07 o
   0  -4  11       10.43       11.39      4.66 o
   1  -4  11        0.09       -0.16      1.71 o
   2  -4  11        0.81        0.28      1.64 o
   3  -4  11        0.81        0.34      1.59 o
   4  -4  11        6.29        7.60      3.13 o
  -4  -3  11       12.31       11.88      5.25 o
  -3  -3  11        0.62       -0.15      3.02 o
  -2  -3  11       11.73        5.84      2.92 o
  -1  -3  11        2.68        2.91      2.73 o
   0  -3  11        3.34        0.94      2.30 o
   1  -3  11        2.58        3.25      2.48 o
   2  -3  11        8.21       11.68      3.01 o
   3  -3  11        4.34        3.67      2.80 o
   4  -3  11       13.48       11.00      3.28 o
  -5  -2  11       28.48       30.47      8.19 o
  -4  -2  11       11.65       12.86      4.90 o
  -3  -2  11        0.03       -2.03      3.46 o
  -2  -2  11       13.58       11.47      4.65 o
  -1  -2  11        7.54        3.32      2.41 o
   0  -2  11        4.78        3.07      2.52 o
   1  -2  11        7.26        6.32      3.16 o
   2  -2  11        1.43        0.03      1.75 o
   3  -2  11        0.71        0.03      2.05 o
   4  -2  11       31.45       35.33      5.30 o
   5  -2  11       16.55       18.64      4.43 o
  -5  -1  11       61.17       89.00     12.88 o
  -4  -1  11        0.03        2.70      3.35 o
  -3  -1  11       27.54       19.49      5.50 o
  -2  -1  11       46.65       46.50      7.91 o
  -1  -1  11        0.22        1.05      2.27 o
   0  -1  11        0.04       -0.43      2.18 o
   1  -1  11       27.92       31.98      6.51 o
   2  -1  11       40.72       42.35      5.03 o
   3  -1  11        5.51        4.83      3.09 o
   4  -1  11       31.38       31.66      6.80 o
   5  -1  11        3.56        3.79      2.51 o
  -5   0  11       18.75       23.09      7.04 o
  -4   0  11       20.88       29.86      7.58 o
  -3   0  11      111.91      105.40     12.61 o
  -2   0  11        3.64        2.19      3.12 o
  -1   0  11       72.54       67.26      9.59 o
   0   0  11       42.94       41.91      6.80 o
   1   0  11       32.20       34.91      5.95 o
   2   0  11        1.34       -0.86      1.84 o
   3   0  11       42.39       42.04      4.60 o
   4   0  11      120.71      113.50     12.84 o
   5   0  11        0.00       -2.40      2.08 o
   6   0  11        0.16       -1.14      2.90 o
  -5   1  11       24.82       32.21      5.66 o
  -4   1  11        2.59       -0.63      2.58 o
  -3   1  11       25.42       28.05      6.74 o
  -2   1  11       76.64       80.49     10.79 o
  -1   1  11        5.29        2.02      2.28 o
   0   1  11        0.69       -1.16      2.28 o
   1   1  11        5.49        5.52      2.32 o
   2   1  11       23.54       20.53      4.39 o
   3   1  11       34.42       37.56      4.29 o
   4   1  11       14.03       14.30      5.13 o
   5   1  11        0.07       -2.11      2.86 o
   6   1  11        0.65        4.48      3.11 o
  -5   2  11       42.67       38.59      5.83 o
  -4   2  11       37.37       47.24      6.35 o
  -3   2  11      312.93      318.72     21.46 o
  -2   2  11       60.88       54.79      8.80 o
  -1   2  11        1.12       -0.62      2.03 o
   0   2  11       18.13       15.54      4.46 o
   1   2  11       30.14       27.05      5.28 o
   2   2  11        4.20        2.83      1.91 o
   3   2  11        1.67       -0.24      0.80 o
   4   2  11       66.28       71.27      9.76 o
   5   2  11        3.51        1.70      1.41 o
   6   2  11        0.60        3.06      8.03 o
  -5   3  11        0.02        0.02      2.12 o
  -4   3  11       57.68       59.67      6.51 o
  -3   3  11      260.94      281.07     19.07 o
  -2   3  11        4.58        5.91      3.22 o
  -1   3  11       42.96       37.28      6.76 o
   0   3  11        4.36        4.69      2.58 o
   1   3  11        5.68        4.25      2.12 o
   2   3  11      169.49      184.18     12.27 o
   3   3  11       19.60       22.00      2.53 o
   4   3  11        0.93       -0.46      2.36 o
   5   3  11       12.95       22.20      8.38 o
   6   3  11        1.22        1.82      1.78 o
  -5   4  11        1.99        0.63      2.18 o
  -4   4  11        0.87       -0.30      1.92 o
  -3   4  11        3.78       -0.36      2.23 o
  -2   4  11        0.02        2.88      3.59 o
  -1   4  11       12.61       12.54      4.55 o
   0   4  11       31.32       27.28      5.49 o
   1   4  11      321.71      343.87     17.88 o
   2   4  11       58.24       63.81      7.75 o
   3   4  11       29.27       33.66      3.13 o
   4   4  11       14.99       12.43      2.40 o
   5   4  11        4.56        4.04      8.85 o
   6   4  11        6.50        8.71      3.02 o
   7   4  11        0.01        2.53      3.53 o
  -5   5  11        8.78       10.88      4.97 o
  -4   5  11        3.67        3.76      2.54 o
  -3   5  11        1.19       -1.43      2.94 o
  -2   5  11        4.23       -0.99      2.68 o
  -1   5  11       47.90       52.28      8.24 o
   0   5  11        5.99        8.37      3.39 o
   1   5  11       46.49       51.20      7.14 o
   2   5  11       19.02       21.90      3.32 o
   3   5  11        0.46        0.79      0.87 o
   4   5  11       35.63       35.58      3.17 o
   5   5  11        2.10        3.74      3.26 o
   6   5  11        0.00       -3.52      5.42 o
   7   5  11        0.03        2.46      3.28 o
  -5   6  11        1.52        0.95      2.73 o
  -4   6  11        2.10        3.67      3.73 o
  -3   6  11       11.22        8.12      3.70 o
  -2   6  11       31.66       32.71      6.83 o
  -1   6  11       22.08       25.56      5.86 o
   0   6  11        8.57        5.23      2.42 o
   1   6  11       25.52       20.32      4.52 o
   2   6  11      195.55      197.63      9.78 o
   3   6  11        2.24        3.01      1.08 o
   4   6  11        2.94        1.83      1.96 o
   5   6  11        0.24       -0.40      1.44 o
   6   6  11        1.76        2.78      1.99 o
   7   6  11        0.87       -1.06      2.72 o
  -5   7  11        0.23        1.63      3.36 o
  -4   7  11        2.22        4.60      3.39 o
  -3   7  11       50.61       47.74      8.64 o
  -2   7  11       37.37       31.99      6.97 o
  -1   7  11       63.57       72.73      9.88 o
   0   7  11        0.44        2.97      2.91 o
   1   7  11       37.99       36.04      6.19 o
   2   7  11      107.39      113.89      7.64 o
   3   7  11       40.62       41.33      3.71 o
   4   7  11       31.15       37.54      3.94 o
   5   7  11        1.14        1.57      1.69 o
   6   7  11        4.10        1.71      1.83 o
   7   7  11        0.07        4.45      4.61 o
  -4   8  11        4.09        6.09      4.21 o
  -3   8  11        9.17        8.57      3.77 o
  -2   8  11       20.12       23.01      5.57 o
  -1   8  11        6.52        7.96      3.37 o
   0   8  11        0.75       -1.10      2.20 o
   1   8  11        0.45        0.33      3.02 o
   2   8  11      137.70      129.91      8.66 o
   3   8  11        0.70        0.26      1.30 o
   4   8  11        4.80        7.10      2.12 o
   5   8  11        5.64        6.33      2.07 o
   6   8  11        0.18        0.42      2.05 o
  -4   9  11        6.38       12.06      5.32 o
  -3   9  11        1.42       -0.28      2.20 o
  -2   9  11       93.15      101.91     12.43 o
  -1   9  11        0.21       -1.25      2.28 o
   0   9  11       36.27       22.28      5.59 o
   1   9  11       70.72       73.97     12.45 o
   2   9  11        4.11        1.91      2.60 o
   3   9  11       50.73       57.25      5.67 o
   4   9  11        2.35       -0.15      1.37 o
   5   9  11       20.54       25.29      3.37 o
   6   9  11        0.14       -0.21      1.65 o
  -3  10  11        4.31        0.46      2.45 o
  -2  10  11        6.77        6.89      3.31 o
  -1  10  11       12.24       11.77      4.55 o
   0  10  11       16.13       11.10      2.39 o
   1  10  11      111.66      111.01     12.63 o
   2  10  11       75.73       67.78      9.76 o
   3  10  11        0.24       -0.34      1.37 o
   4  10  11        6.41        5.46      2.28 o
   5  10  11        4.86        7.00      2.00 o
   6  10  11        1.43        1.91      2.49 o
  -3  11  11       61.17       71.83     10.92 o
  -2  11  11        6.47        3.39      2.13 o
  -1  11  11       12.64       11.13      3.87 o
   0  11  11        0.01        0.33      1.56 o
   1  11  11        3.01        3.45      2.09 o
   2  11  11       16.79       14.80      5.28 o
   3  11  11       12.72       10.98      2.50 o
   4  11  11        2.96        4.11      2.41 o
   5  11  11        0.06        0.32      1.49 o
   6  11  11        2.98        5.25      3.04 o
  -2  12  11        1.13        1.93      1.69 o
  -1  12  11        1.15        1.82      1.64 o
   0  12  11        1.03        3.73      3.32 o
   1  12  11        1.36        2.72      3.15 o
   2  12  11        0.20        0.85      2.05 o
   3  12  11       20.69       26.79      6.67 o
   4  12  11        0.07        3.83      2.61 o
   5  12  11        3.90        7.77      2.92 o
  -1  13  11        0.04        0.34      1.64 o
   0  13  11        3.59        4.55      3.32 o
   1  13  11        1.45        4.19      4.27 o
   2  13  11        3.91        3.89      2.92 o
   3  13  11        0.69        3.50      3.32 o
   4  13  11        1.85        7.81      3.15 o
   0  14  11        0.55        3.32      3.55 o
   1  14  11        2.59        9.75      4.87 o
   2  14  11        2.79        6.22      4.40 o
   3  14  11        0.10        1.02      3.24 o
  -2  -5  12       35.31       33.71      8.05 o
  -1  -5  12        1.93        6.25      3.42 o
   0  -5  12        1.71        2.53      3.54 o
   1  -5  12       18.43       18.55      4.07 o
  -3  -4  12        1.15        0.90      2.49 o
  -2  -4  12        2.88       -0.43      2.46 o
  -1  -4  12        3.12        4.80      3.19 o
   0  -4  12       11.14        8.72      3.55 o
   1  -4  12        8.65        8.08      4.23 o
   2  -4  12        0.14       -0.74      1.89 o
   3  -4  12        0.25        0.69      2.35 o
  -4  -3  12        1.06        4.29      4.30 o
  -3  -3  12        8.91       10.48      4.91 o
  -2  -3  12        2.85        0.30      3.65 o
  -1  -3  12        0.07       -0.05      2.24 o
   0  -3  12        0.23       -0.45      2.26 o
   1  -3  12        9.12        7.37      2.91 o
   2  -3  12        0.44        2.78      1.99 o
   3  -3  12        0.02       -1.17      2.33 o
  -4  -2  12        9.10       10.95      4.94 o
  -3  -2  12        2.60        4.61      3.40 o
  -2  -2  12        0.04       -1.00      3.06 o
  -1  -2  12       10.50       10.86      4.31 o
   0  -2  12        9.15       11.47      4.89 o
   1  -2  12       34.79       35.31      6.97 o
   2  -2  12        0.31        0.01      1.80 o
   3  -2  12        0.26        2.23      2.06 o
   4  -2  12        8.17        7.70      3.93 o
  -4  -1  12       12.38       20.90      6.61 o
  -3  -1  12        2.02        2.62      2.80 o
  -2  -1  12        1.65        2.65      2.55 o
  -1  -1  12        1.18       -0.86      2.31 o
   0  -1  12      132.09      126.29     13.00 o
   1  -1  12       13.97       11.29      4.69 o
   2  -1  12        0.56        2.43      1.73 o
   3  -1  12        1.11        0.47      1.88 o
   4  -1  12        3.56        8.50      4.19 o
   5  -1  12        9.92       10.53      5.11 o
  -5   0  12        0.46        0.15      3.53 o
  -4   0  12       14.87       12.43      4.71 o
  -3   0  12       19.51       21.54      6.76 o
  -2   0  12        2.59        1.42      2.74 o
  -1   0  12       25.25       22.59      6.19 o
   0   0  12       11.96       19.93      5.59 o
   1   0  12        4.13        6.14      2.94 o
   2   0  12       40.51       38.12      4.83 o
   3   0  12       21.49       21.85      6.10 o
   4   0  12        1.89        1.59      2.36 o
   5   0  12        2.22        1.29      1.60 o
  -5   1  12        3.71        3.74      3.85 o
  -4   1  12       20.62       19.43      6.39 o
  -3   1  12        4.85        3.03      2.91 o
  -2   1  12       60.09       61.13      9.54 o
  -1   1  12        6.21        2.57      3.25 o
   0   1  12        0.57        3.08      2.86 o
   1   1  12        0.92       -1.90      2.94 o
   2   1  12       25.14       28.99      5.47 o
   3   1  12       80.86       77.32      6.59 o
   4   1  12       33.32       29.19      6.78 o
   5   1  12        0.68       -3.28      3.49 o
  -5   2  12        0.93        1.14      2.30 o
  -4   2  12       10.29        9.81      4.95 o
  -3   2  12        5.16        7.13      3.92 o
  -2   2  12       46.95       50.07      8.64 o
  -1   2  12        7.72        3.35      2.38 o
   0   2  12       10.07       10.08      3.48 o
   1   2  12       36.83       37.93      6.35 o
   2   2  12       46.24       56.25      7.45 o
   3   2  12        4.38        2.88      1.46 o
   4   2  12        1.80        3.02      2.78 o
   5   2  12        1.32        0.68      2.66 o
   6   2  12        8.13       10.98      4.57 o
  -5   3  12        6.46        0.91      3.52 o
  -4   3  12        0.95       -0.87      2.04 o
  -3   3  12      163.70      172.61     16.56 o
  -2   3  12       78.12       91.44     11.58 o
  -1   3  12        4.42        1.86      2.30 o
   0   3  12        0.03       -2.77      2.49 o
   1   3  12       51.70       43.33      7.13 o
   2   3  12       15.01       16.04      4.33 o
   3   3  12       14.63       18.03      2.41 o
   4   3  12        4.51        0.30      2.71 o
   5   3  12        1.17        1.68      1.65 o
   6   3  12        3.86        6.22      3.35 o
  -5   4  12        5.91        8.29      3.95 o
  -4   4  12       14.01        7.85      3.98 o
  -3   4  12       64.33       63.18      9.93 o
  -2   4  12       19.85       13.29      4.07 o
  -1   4  12       11.54        6.21      2.83 o
   0   4  12       40.39       43.60      7.69 o
   1   4  12      120.63      114.85     11.37 o
   2   4  12       27.11       29.10      5.53 o
   3   4  12        6.71        5.80      1.52 o
   4   4  12        2.20        1.72      1.97 o
   5   4  12       18.23       16.09      4.65 o
   6   4  12        0.95        4.38      2.57 o
  -5   5  12        0.91       -2.66      2.66 o
  -4   5  12       26.19       22.08      6.82 o
  -3   5  12        9.13        9.00      3.72 o
  -2   5  12        0.00        1.58      2.56 o
  -1   5  12       26.00       29.53      6.47 o
   0   5  12       10.21        9.68      3.76 o
   1   5  12      279.18      297.58     17.77 o
   2   5  12       59.44       58.85      5.41 o
   3   5  12       31.86       32.50      3.29 o
   4   5  12       13.56       15.08      2.97 o
   5   5  12       21.30       21.66      5.47 o
   6   5  12        2.25        4.52      3.56 o
  -4   6  12       17.31       15.10      5.74 o
  -3   6  12       92.85      106.96     13.23 o
  -2   6  12       21.73       23.12      5.53 o
  -1   6  12       61.76       58.13      9.13 o
   0   6  12        6.44        3.16      2.08 o
   1   6  12       79.75       84.69      9.81 o
   2   6  12       51.66       52.42      5.40 o
   3   6  12        0.74        2.51      1.32 o
   4   6  12       28.96       26.59      4.11 o
   5   6  12       14.27       16.31      9.01 o
   6   6  12        0.41        3.60      2.64 o
  -4   7  12        0.01        1.29      2.24 o
  -3   7  12       41.80       49.38      9.34 o
  -2   7  12       22.65       32.41      7.46 o
  -1   7  12       75.64       62.25      9.59 o
   0   7  12       65.83       63.51      9.13 o
   1   7  12        0.03        0.41      2.05 o
   2   7  12       22.71       28.69      4.12 o
   3   7  12        3.64        3.74      1.60 o
   4   7  12       17.55       21.27      3.82 o
   5   7  12        0.03       -0.59      2.39 o
   6   7  12        1.05        1.78      3.49 o
  -4   8  12       29.46       27.12      7.28 o
  -3   8  12        0.86       -0.27      2.66 o
  -2   8  12       47.70       49.68      9.01 o
  -1   8  12        1.71        0.99      1.97 o
   0   8  12       31.51       22.88      5.66 o
   1   8  12        0.19        0.11      2.97 o
   2   8  12       18.82       21.16      3.74 o
   3   8  12       19.47       18.04      3.41 o
   4   8  12       15.45       17.64      3.51 o
   5   8  12       10.86       15.46      3.11 o
   6   8  12        0.14        1.13      5.18 o
  -3   9  12        0.08        5.92      4.39 o
  -2   9  12        1.51       -0.02      2.34 o
  -1   9  12        6.34        1.64      2.98 o
   0   9  12        9.12        8.81      4.08 o
   1   9  12       43.39       37.39      5.10 o
   2   9  12       18.64       15.64      4.49 o
   3   9  12       34.27       34.27      4.70 o
   4   9  12        2.03        0.85      1.40 o
   5   9  12       15.53       17.55      3.69 o
   6   9  12       10.72       13.72      3.48 o
  -3  10  12        0.55        2.27      3.10 o
  -2  10  12        1.87        4.86      4.10 o
  -1  10  12       14.03        9.04      4.05 o
   0  10  12       16.63       16.31      5.18 o
   1  10  12        0.02        0.36      2.05 o
   2  10  12      119.81      146.67     14.36 o
   3  10  12       69.91       64.82      6.32 o
   4  10  12       19.37       19.23      4.28 o
   5  10  12        2.48        0.45      1.24 o
   6  10  12        4.49        1.16      1.52 o
  -2  11  12        1.10        1.75      3.55 o
  -1  11  12       15.03       14.08      4.25 o
   0  11  12       28.36       23.97      6.47 o
   1  11  12        5.05        5.45      2.70 o
   2  11  12       26.23       27.35      6.71 o
   3  11  12       14.34       13.41      2.88 o
   4  11  12        0.04        0.68      2.09 o
   5  11  12        7.52        8.71      4.43 o
  -2  12  12        2.46        6.60      3.51 o
  -1  12  12        1.34        2.00      1.82 o
   0  12  12        0.77       -1.73      2.57 o
   1  12  12        1.48        1.75      3.36 o
   2  12  12        0.86        4.32      3.38 o
   3  12  12        1.31        0.83      2.45 o
   4  12  12        0.31        0.80      2.63 o
   5  12  12        4.88        9.65      4.72 o
  -1  13  12        0.16        2.56      2.79 o
   0  13  12        0.34        0.57      2.13 o
   1  13  12        2.68        2.64      3.00 o
   2  13  12        0.00        4.49      4.07 o
   3  13  12        3.62       10.80      4.89 o
   4  13  12        1.51        8.54      4.34 o
   2  14  12        0.68        2.05      2.75 o
  -1  -4  13        0.17       -3.88      4.08 o
   0  -4  13        0.00       -3.80      2.77 o
   1  -4  13        5.60        7.74      5.70 o
  -2  -3  13        2.66        2.67      3.98 o
  -1  -3  13        0.09        2.62      2.19 o
   0  -3  13        0.02        1.49      2.81 o
   1  -3  13        2.10        0.43      1.98 o
   2  -3  13        0.00       -1.96      3.01 o
  -3  -2  13        8.21        9.24      5.45 o
  -2  -2  13       25.76       17.76      6.13 o
  -1  -2  13        5.60        2.47      3.09 o
   0  -2  13        1.52        2.34      2.27 o
   1  -2  13       38.16       44.26      8.17 o
   2  -2  13       15.40       23.82      4.40 o
   3  -2  13        0.68        0.36      2.49 o
  -3  -1  13        2.96        9.79      5.03 o
  -2  -1  13        2.25        8.02      4.07 o
  -1  -1  13        0.17       -0.41      2.60 o
   0  -1  13       11.73        9.98      5.01 o
   1  -1  13        5.24        8.73      3.96 o
   2  -1  13        0.27        1.67      2.00 o
   3  -1  13       22.12       23.66      6.15 o
   4  -1  13        3.44        3.36      2.61 o
  -4   0  13        5.55        7.96      3.44 o
  -3   0  13        3.85        2.60      3.02 o
  -2   0  13       26.15       28.37      6.92 o
  -1   0  13       41.62       40.25      7.99 o
   0   0  13       32.28       32.65      6.88 o
   1   0  13        7.75        7.10      3.38 o
   2   0  13       10.62       11.60      3.29 o
   3   0  13        9.58       12.76      5.88 o
   4   0  13        0.35        0.12      2.83 o
  -4   1  13       23.33       18.75      6.31 o
  -3   1  13        0.45        2.98      4.60 o
  -2   1  13       29.41       32.28      7.48 o
  -1   1  13       25.99       27.89      6.74 o
   0   1  13       43.94       35.88      7.07 o
   1   1  13        1.69       -1.20      2.41 o
   2   1  13       95.88      115.71     11.52 o
   3   1  13       21.77       22.29      6.52 o
   4   1  13        0.66       -0.12      2.01 o
   5   1  13        7.65        5.91      3.59 o
  -4   2  13       52.54       57.88     10.90 o
  -3   2  13       15.93       18.47      6.60 o
  -2   2  13        0.37        1.22      2.53 o
  -1   2  13       17.83       16.50      5.20 o
   0   2  13        3.35        3.90      2.58 o
   1   2  13       67.82       74.72      9.46 o
   2   2  13       19.71       20.74      4.97 o
   3   2  13       24.99       22.01      6.08 o
   4   2  13        7.77        8.13      4.02 o
   5   2  13        5.74        6.74      3.15 o
  -4   3  13       19.88       13.32      5.29 o
  -3   3  13       32.23       28.27      7.59 o
  -2   3  13       13.91       14.57      5.29 o
  -1   3  13        2.63        4.19      2.85 o
   0   3  13       19.96       17.53      4.79 o
   1   3  13        2.07       -1.00      2.14 o
   2   3  13       71.09       71.86      8.69 o
   3   3  13        0.40        1.53      1.59 o
   4   3  13        2.96        2.91      2.70 o
   5   3  13        0.12        0.53      1.57 o
  -4   4  13        0.88        6.86      4.78 o
  -3   4  13       27.07       26.83      7.05 o
  -2   4  13       10.50        4.04      2.78 o
  -1   4  13        6.14        7.08      3.22 o
   0   4  13        2.53        0.56      2.37 o
   1   4  13       47.33       45.86      7.46 o
   2   4  13        0.43        0.27      2.37 o
   3   4  13        0.81        0.82      1.05 o
   4   4  13        0.18       -0.97      2.66 o
   5   4  13        3.20        3.81      2.91 o
  -4   5  13        3.32        7.96      4.47 o
  -3   5  13        1.97        2.81      4.16 o
  -2   5  13       56.11       52.43      8.99 o
  -1   5  13       74.46       71.22     10.49 o
   0   5  13        1.60        0.35      3.03 o
   1   5  13       33.10       35.52      6.73 o
   2   5  13       11.32       11.60      2.80 o
   3   5  13        0.22        0.41      0.95 o
   4   5  13        5.39        3.93      2.82 o
   5   5  13        0.02       -2.22      2.77 o
   6   5  13        1.15        2.85      3.10 o
  -4   6  13        1.92       -0.95      2.40 o
  -3   6  13       14.35       22.29      6.76 o
  -2   6  13        7.63        4.27      2.08 o
  -1   6  13       30.96       38.26      7.70 o
   0   6  13       49.77       45.21      7.98 o
   1   6  13        5.24        1.75      2.17 o
   2   6  13        0.20        1.83      2.95 o
   3   6  13       15.26       20.49      3.26 o
   4   6  13        0.25        0.67      1.28 o
   5   6  13        3.75        2.14      2.22 o
   6   6  13        2.60        7.41      5.99 o
  -4   7  13        2.39        3.33      3.44 o
  -3   7  13        4.92        6.75      4.37 o
  -2   7  13       24.94       26.04      6.99 o
  -1   7  13        0.16        0.25      2.01 o
   0   7  13        4.34        1.36      2.49 o
   1   7  13       18.98       17.04      4.50 o
   2   7  13        3.11        6.10      2.60 o
   3   7  13        5.05        5.59      1.67 o
   4   7  13       10.98       11.30      5.29 o
   5   7  13        5.64        4.79      2.82 o
   6   7  13        1.46        8.48      9.30 o
  -3   8  13        3.90        3.86      3.54 o
  -2   8  13        1.23        4.06      4.32 o
  -1   8  13       73.64       71.91     10.62 o
   0   8  13        1.87        5.31      3.02 o
   1   8  13        0.26        0.42      2.53 o
   2   8  13       24.06       24.33      4.15 o
   3   8  13        0.71        1.36      1.34 o
   4   8  13        1.48        1.80      1.58 o
   5   8  13        6.36        7.80      2.16 o
  -3   9  13        5.71        3.33      4.28 o
  -2   9  13       21.01       22.92      6.95 o
  -1   9  13       67.70       68.24     10.80 o
   0   9  13       22.66       23.70      6.23 o
   1   9  13        0.69        0.48      1.76 o
   2   9  13       86.99       94.54      8.07 o
   3   9  13        1.56        3.02      1.51 o
   4   9  13       13.96       21.12      3.84 o
   5   9  13        4.06        1.34      2.72 o
  -2  10  13        0.00       -0.28      2.37 o
  -1  10  13        0.37        2.17      2.76 o
   0  10  13       17.85       23.71      6.47 o
   1  10  13       76.78       82.98      8.16 o
   2  10  13       19.45       22.83      5.84 o
   3  10  13       13.85       12.66      3.25 o
   4  10  13       13.88       13.89      4.31 o
   5  10  13        0.01       -0.99      2.56 o
  -2  11  13        0.78        1.65      3.53 o
  -1  11  13        3.44        2.34      2.70 o
   0  11  13        3.03        7.35      4.57 o
   1  11  13        0.17        2.30      4.40 o
   2  11  13       26.41       30.13      7.30 o
   3  11  13        0.13        1.20      1.89 o
   4  11  13        0.35        1.63      1.24 o
  -1  12  13        0.08        0.86      2.69 o
   0  12  13        2.53       -0.86      2.49 o
   1  12  13        1.82        6.95      4.46 o
   2  12  13        0.47        0.96      1.95 o
   3  12  13        0.31       -0.71      3.05 o
   4  12  13        0.00        5.08      3.87 o
   1  13  13        0.24        5.00      4.37 o
   2  13  13        9.25       13.05      5.28 o
   3  13  13        7.15        6.43      4.09 o
  -1  -2  14        0.20        2.79      2.64 o
   0  -2  14        0.40        5.89      4.12 o
   1  -2  14        4.38        9.29      4.35 o
   2  -2  14        4.46        2.94      3.64 o
  -2  -1  14       15.16       18.64      6.21 o
  -1  -1  14        3.46        6.79      3.87 o
   0  -1  14       25.72       34.17      7.78 o
   1  -1  14       47.93       49.49      8.76 o
   2  -1  14        8.45       13.43      5.99 o
   3  -1  14        0.83        1.98      3.30 o
  -3   0  14        0.36        0.42      3.68 o
  -2   0  14        0.01        1.05      3.03 o
  -1   0  14        5.82       10.99      5.20 o
   0   0  14        0.44        4.39      3.52 o
   1   0  14        6.05        6.72      4.01 o
   2   0  14       21.09       21.23      4.07 o
   3   0  14        2.85        1.79      2.22 o
  -3   1  14        1.54        1.74      3.48 o
  -2   1  14       61.22       60.12     10.42 o
  -1   1  14       34.34       35.28      8.29 o
   0   1  14       18.24       14.34      4.84 o
   1   1  14       14.95       13.21      4.86 o
   2   1  14        2.74        6.76      3.86 o
   3   1  14        7.53        9.61      5.73 o
   4   1  14        4.97        6.10      3.63 o
  -3   2  14        5.15        6.75      4.27 o
  -2   2  14      141.43      169.00     17.45 o
  -1   2  14        5.52        2.61      2.78 o
   0   2  14        6.12        6.00      3.30 o
   1   2  14       74.04       80.70     10.24 o
   2   2  14       17.03       14.02      4.61 o
   3   2  14       16.10       18.45      5.89 o
   4   2  14        0.23       -1.75      2.45 o
  -3   3  14        0.92        6.36      4.94 o
  -2   3  14       30.77       36.98      8.96 o
  -1   3  14       13.03       13.49      5.37 o
   0   3  14       48.78       39.85      7.82 o
   1   3  14        0.24        1.08      2.67 o
   2   3  14        3.49        2.56      2.07 o
   3   3  14        0.01        2.64      3.48 o
   4   3  14        0.85        2.10      2.01 o
  -3   4  14        1.00        5.35      5.26 o
  -2   4  14        0.42       -2.65      2.72 o
  -1   4  14        0.27       -1.77      1.98 o
   0   4  14       25.03       23.74      6.59 o
   1   4  14        1.63       -2.38      2.77 o
   2   4  14       21.65       23.40      5.60 o
   3   4  14        4.21        6.61      4.14 o
   4   4  14        1.00        3.99      2.72 o
   5   4  14        0.20       -0.53      1.95 o
  -3   5  14        5.72        5.26      4.41 o
  -2   5  14        4.47        7.16      4.14 o
  -1   5  14       21.97       26.37      7.16 o
   0   5  14       38.92       42.98      7.99 o
   1   5  14        0.88       -1.13      2.16 o
   2   5  14       33.76       34.23      4.71 o
   3   5  14        2.72        3.67      1.55 o
   4   5  14        3.88        1.23      2.22 o
   5   5  14        1.39        0.98      2.30 o
  -3   6  14        5.27        4.33      3.76 o
  -2   6  14       30.01       30.73      7.50 o
  -1   6  14        1.81       -1.28      2.47 o
   0   6  14        0.45       -1.27      2.30 o
   1   6  14        7.25        8.32      3.63 o
   2   6  14        0.53        1.22      1.52 o
   3   6  14        1.10        1.78      1.15 o
   4   6  14        1.81        3.90      3.37 o
   5   6  14        0.13       -1.58      2.55 o
  -3   7  14       10.72       13.97      5.88 o
  -2   7  14       14.14       17.84      6.26 o
  -1   7  14        1.12       -0.57      2.85 o
   0   7  14       12.90       10.78      4.48 o
   1   7  14        9.70        9.69      4.33 o
   2   7  14        0.07       -1.07      1.62 o
   3   7  14        0.94        2.09      1.51 o
   4   7  14        0.00        2.53      2.05 o
   5   7  14        2.35        1.11      1.73 o
  -2   8  14       24.45       26.23      7.68 o
  -1   8  14        4.86        2.53      2.26 o
   0   8  14        0.24       -0.01      3.05 o
   1   8  14       26.52       29.27      6.79 o
   2   8  14       13.39       17.07      3.54 o
   3   8  14        0.97        1.60      1.32 o
   4   8  14        8.79        9.05      2.61 o
   5   8  14        0.26       -0.39      2.52 o
  -2   9  14        0.57       -0.25      2.34 o
  -1   9  14        1.04        0.31      3.12 o
   0   9  14        0.06       -0.80      2.26 o
   1   9  14        0.94        0.58      1.61 o
   2   9  14        0.95        5.11      2.61 o
   3   9  14        1.32        1.52      1.84 o
   4   9  14        5.31        6.39      2.69 o
   5   9  14        2.20        1.90      1.70 o
  -1  10  14        4.84        2.14      2.37 o
   0  10  14        8.85        5.97      2.29 o
   1  10  14        1.05        3.81      2.42 o
   2  10  14       30.88       38.58      7.76 o
   3  10  14       22.34       23.02      4.24 o
   4  10  14        0.89        0.06      1.30 o
  -1  11  14        0.87        5.18      4.81 o
   0  11  14        0.51        1.66      2.46 o
   1  11  14       26.95       27.10      7.66 o
   2  11  14        1.00        4.52      4.06 o
   3  11  14        2.56        3.75      2.32 o
   4  11  14        1.86        1.04      1.84 o
   0  12  14        0.40        5.94      4.14 o
   1  12  14        3.16        0.74      3.24 o
   2  12  14        0.03       -0.45      2.99 o
   3  12  14        2.13        0.92      3.36 o
  -1   0  15        3.48        6.78      5.19 o
   0   0  15       24.86       28.54      7.27 o
   1   0  15       70.57       82.70     11.68 o
   2   0  15        4.10        9.69      5.35 o
  -2   1  15        0.01        0.83      4.01 o
  -1   1  15        9.67       13.84      5.90 o
   0   1  15        0.11        0.87      2.82 o
   1   1  15        0.00        0.47      2.58 o
   2   1  15       14.85       17.86      4.26 o
  -2   2  15        4.02        3.36      4.34 o
  -1   2  15        4.36        5.20      4.18 o
   0   2  15        1.51       -0.41      2.80 o
   1   2  15       28.94       29.73      6.62 o
   2   2  15        2.56        1.49      2.13 o
   3   2  15       10.97       16.16      6.28 o
  -2   3  15        8.57       11.61      5.76 o
  -1   3  15        7.42       10.14      5.14 o
   0   3  15        5.34        6.25      3.27 o
   1   3  15        7.93        7.15      2.62 o
   2   3  15        7.57        3.77      3.23 o
   3   3  15        0.03        2.94      3.40 o
  -2   4  15       34.70       36.47      8.57 o
  -1   4  15       40.47       41.21      8.42 o
   0   4  15        1.29        5.11      3.64 o
   1   4  15        7.48        1.45      2.87 o
   2   4  15       10.88        9.27      3.72 o
   3   4  15        0.06        1.13      3.24 o
   4   4  15        1.09        2.70      3.17 o
  -2   5  15       20.45       23.37      7.46 o
  -1   5  15        1.48        7.98      4.62 o
   0   5  15       55.28       61.57      9.91 o
   1   5  15        0.89        0.60      2.36 o
   2   5  15        9.60       10.19      2.57 o
   3   5  15        1.12        3.72      3.35 o
   4   5  15        0.26        0.57      2.74 o
  -2   6  15        8.49       13.92      6.63 o
  -1   6  15       21.29       24.51      6.62 o
   0   6  15        7.53        8.79      3.87 o
   1   6  15        0.04       -0.98      2.71 o
   2   6  15        1.50        0.51      1.42 o
   3   6  15        0.01        3.72      3.61 o
   4   6  15        1.83        4.27      3.61 o
  -2   7  15        5.29        7.35      5.24 o
  -1   7  15       18.86       27.95      7.08 o
   0   7  15        2.35        2.07      2.82 o
   1   7  15        6.60        1.27      1.88 o
   2   7  15        0.99        0.83      1.42 o
   3   7  15        5.32        8.05      2.29 o
   4   7  15        5.75        4.09      2.54 o
  -1   8  15        6.54        5.38      4.28 o
   0   8  15        9.73        8.45      4.04 o
   1   8  15        4.23        7.21      4.81 o
   2   8  15        0.64        2.31      2.03 o
   3   8  15        7.92       11.49      2.65 o
   4   8  15        0.18        0.23      2.18 o
  -1   9  15        0.78        3.94      4.18 o
   0   9  15        6.82        6.94      3.95 o
   1   9  15       26.07       32.67      5.25 o
   2   9  15       22.09       25.72      4.74 o
   3   9  15        0.17        1.97      1.67 o
   4   9  15        6.91        5.27      2.26 o
   0  10  15        0.02        1.71      3.14 o
   1  10  15        0.28        0.58      2.15 o
   2  10  15        4.69        8.11      4.41 o
   3  10  15        9.95       10.71      3.27 o
   1  11  15        7.22       26.68      8.25 o
   2  11  15       46.43       52.76      9.69 o
   0   3  16        0.32        1.94      2.60 o
   1   3  16        0.49       -0.31      2.99 o
   2   3  16        3.05        5.31      2.56 o
  -1   4  16        7.69        7.68      5.43 o
   0   4  16        2.11        3.83      2.64 o
   1   4  16        0.00       -1.64      3.13 o
   2   4  16        0.05        0.86      2.07 o
  -1   5  16       11.45       17.88      6.51 o
   0   5  16        1.75       -0.91      2.38 o
   1   5  16        5.98        2.38      2.42 o
   2   5  16        0.46       -1.01      2.28 o
  -1   6  16        5.50        5.23      4.41 o
   0   6  16       12.07       15.52      6.21 o
   1   6  16        7.99        6.55      2.79 o
   2   6  16        3.97        2.84      2.02 o
   3   6  16        1.49        5.85      4.47 o
   0   7  16        3.17        4.80      3.92 o
   1   7  16        0.72        2.76      2.79 o
   2   7  16        1.01        0.99      1.51 o
   0   8  16        5.16        0.22      2.87 o
   1   8  16        5.06        3.76      2.68 o
   2   8  16        0.23        2.05      1.84 o
   1   9  16       17.43       27.58      5.24 o
 
